# Supplementary material for: Gene Expression Changes Induced by Trypanosoma cruzi Shed Microvesicles in Mammalian Host Cells: Relevance of tRNA-Derived Halves
Source: Biomed Res Int. 2014 Apr 9;2014:305239. doi: 10.1155/2014/305239 (PMC4000953; doi:10.1155/2014/305239)
Supplement: Supplementary file 2 [file 305239.f2.xls]

## Sheet: 6hrs FC 3
List of modified genes in HeLa cells induced by extracellular vesicles shed by T. cruzi after 6 hs.
FC (abs) ([6] vs [0])	FC ([6] vs [0])	Log FC ([6] vs [0])	Regulation ([6] vs [0])	GeneSymbol	Description	GeneName
3.0309	-3.0309	-1.59975	down	SHOX2	Homo sapiens short stature homeobox 2 (SHOX2), transcript variant 2, mRNA [NM_006884]	short stature homeobox 2
4.10705	-4.10705	-2.0381	down
3.1581	-3.1581	-1.65906	down	ADAM21	Homo sapiens ADAM metallopeptidase domain 21 (ADAM21), mRNA [NM_003813]	ADAM metallopeptidase domain 21
4.89196	-4.89196	-2.29041	down	CAPS	Homo sapiens calcyphosine (CAPS), transcript variant 1, mRNA [NM_004058]	calcyphosine
3.03532	-3.03532	-1.60185	down	RABGAP1L	RAB GTPase activating protein 1-like [Source:HGNC Symbol;Acc:24663] [ENST00000392064]	RAB GTPase activating protein 1-like
7.62562	-7.62562	-2.93085	down	FGFR2	Homo sapiens fibroblast growth factor receptor 2 (FGFR2), transcript variant 2, mRNA [NM_022970]	fibroblast growth factor receptor 2
6.13992	-6.13992	-2.61822	down	SLC4A3	Homo sapiens solute carrier family 4, anion exchanger, member 3 (SLC4A3), transcript variant 1, mRNA [NM_005070]	solute carrier family 4, anion exchanger, member 3
3.08962	-3.08962	-1.62743	down		Q8NI01_HUMAN (Q8NI01) CARD15-like protein (Fragment), partial (10%) [THC2640944]
4.42166	-4.42166	-2.14459	down		Homo sapiens cDNA FLJ32095 fis, clone OCBBF2000998. [AK056657]
3.81857	-3.81857	-1.93303	down	APOLD1	Homo sapiens apolipoprotein L domain containing 1 (APOLD1), transcript variant 2, mRNA [NM_030817]	apolipoprotein L domain containing 1
4.23927	-4.23927	-2.08382	down	GXYLT2	glucoside xylosyltransferase 2 [Source:HGNC Symbol;Acc:33383] [ENST00000389617]	glucoside xylosyltransferase 2
3.15231	-3.15231	-1.65641	down	DPY19L1P1	Homo sapiens dpy-19-like 1 pseudogene 1 (C. elegans) (DPY19L1P1), non-coding RNA [NR_036680]	dpy-19-like 1 pseudogene 1 (C. elegans)
4.53354	-4.53354	-2.18064	down		Homo sapiens mRNA; cDNA DKFZp547I2016 (from clone DKFZp547I2016) [AL832534]
4.77362	-4.77362	-2.25508	down	PDK4	Homo sapiens pyruvate dehydrogenase kinase, isozyme 4 (PDK4), nuclear gene encoding mitochondrial protein, mRNA [NM_002612]	pyruvate dehydrogenase kinase, isozyme 4
4.9474	-4.9474	-2.30667	down
3.4166	-3.4166	-1.77256	down	PPARA	Homo sapiens peroxisome proliferator-activated receptor alpha (PPARA), transcript variant 5, mRNA [NM_005036]	peroxisome proliferator-activated receptor alpha
3.1401	-3.1401	-1.65081	down	WHAMM	Homo sapiens WAS protein homolog associated with actin, golgi membranes and microtubules (WHAMM), mRNA [NM_001080435]	WAS protein homolog associated with actin, golgi membranes and microtubules
4.91091	-4.91091	-2.29599	down	ADAP2	Homo sapiens ArfGAP with dual PH domains 2 (ADAP2), mRNA [NM_018404]	ArfGAP with dual PH domains 2
3.72328	-3.72328	-1.89658	down	KREMEN2	Homo sapiens kringle containing transmembrane protein 2 (KREMEN2), transcript variant 4, mRNA [NM_172229]	kringle containing transmembrane protein 2
4.7231	-4.7231	-2.23973	down	CREM	Homo sapiens cAMP responsive element modulator (CREM), transcript variant 19, mRNA [NM_183013]	cAMP responsive element modulator
4.27442	-4.27442	-2.09573	down	KLRC2	Homo sapiens killer cell lectin-like receptor subfamily C, member 2 (KLRC2), mRNA [NM_002260]	killer cell lectin-like receptor subfamily C, member 2
7.85922	-7.85922	-2.97439	down	FA2H	Homo sapiens fatty acid 2-hydroxylase (FA2H), mRNA [NM_024306]	fatty acid 2-hydroxylase
3.03154	-3.03154	-1.60005	down		Q5CVE8_CRYPV (Q5CVE8) Fibrillarin. RNA methylase, partial (6%) [THC2507877]
7.40331	-7.40331	-2.88817	down	SGIP1	Homo sapiens SH3-domain GRB2-like (endophilin) interacting protein 1 (SGIP1), mRNA [NM_032291]	SH3-domain GRB2-like (endophilin) interacting protein 1
5.21406	-5.21406	-2.38241	down	ZNF395	Homo sapiens zinc finger protein 395 (ZNF395), mRNA [NM_018660]	zinc finger protein 395
3.79193	-3.79193	-1.92293	down	DIRAS1	Homo sapiens DIRAS family, GTP-binding RAS-like 1 (DIRAS1), mRNA [NM_145173]	DIRAS family, GTP-binding RAS-like 1
3.61243	-3.61243	-1.85297	down		Uncharacterized protein ENSP00000382042 [Source:UniProtKB/Swiss-Prot;Acc:A8MWP6] [ENST00000428928]
3.28557	-3.28557	-1.71614	down		Protein FAM132B [Source:UniProtKB/Swiss-Prot;Acc:Q4G0M1] [ENST00000408994]
3.06004	-3.06004	-1.61355	down	SEC31B	Homo sapiens SEC31 homolog B (S. cerevisiae) (SEC31B), mRNA [NM_015490]	SEC31 homolog B (S. cerevisiae)
4.97168	-4.97168	-2.31373	down	FAM7A1	Homo sapiens family with sequence similarity 7, member A1 (FAM7A1), non-coding RNA [NR_026858]	family with sequence similarity 7, member A1
4.47666	-4.47666	-2.16242	down
3.51929	-3.51929	-1.81528	down	PPP1R3E	Homo sapiens protein phosphatase 1, regulatory (inhibitor) subunit 3E (PPP1R3E), non-coding RNA [NR_026862]	protein phosphatase 1, regulatory (inhibitor) subunit 3E
3.40691	-3.40691	-1.76846	down		Human melanoma-associated antigen p97 (melanotransferrin) mRNA, 3' flank. [K03200]
3.64364	-3.64364	-1.86538	down	FUT1	Homo sapiens fucosyltransferase 1 (galactoside 2-alpha-L-fucosyltransferase, H blood group) (FUT1), mRNA [NM_000148]	fucosyltransferase 1 (galactoside 2-alpha-L-fucosyltransferase, H blood group)
5.38848	-5.38848	-2.42988	down	CECR5-AS1	Homo sapiens CECR5 antisense RNA 1 (non-protein coding) (CECR5-AS1), transcript variant 2, non-coding RNA [NR_024482]	CECR5 antisense RNA 1 (non-protein coding)
5.51651	-5.51651	-2.46376	down	LOC100507057	Homo sapiens hypothetical LOC100507057 (LOC100507057), non-coding RNA [NR_038285]	hypothetical LOC100507057
3.63149	-3.63149	-1.86056	down	PTGS2	Homo sapiens prostaglandin-endoperoxide synthase 2 (prostaglandin G/H synthase and cyclooxygenase) (PTGS2), mRNA [NM_000963]	prostaglandin-endoperoxide synthase 2 (prostaglandin G/H synthase and cyclooxygenase)
3.66363	-3.66363	-1.87327	down	ISYNA1	Homo sapiens inositol-3-phosphate synthase 1 (ISYNA1), transcript variant 1, mRNA [NM_016368]	inositol-3-phosphate synthase 1
4.32787	-4.32787	-2.11366	down
3.43851	-3.43851	-1.78178	down
5.15054	-5.15054	-2.36472	down	SLC16A6	Homo sapiens solute carrier family 16, member 6 (monocarboxylic acid transporter 7) (SLC16A6), transcript variant 2, mRNA [NM_004694]	solute carrier family 16, member 6 (monocarboxylic acid transporter 7)
3.45997	-3.45997	-1.79076	down	DUSP5P	Homo sapiens dual specificity phosphatase 5 pseudogene (DUSP5P), non-coding RNA [NR_002834]	dual specificity phosphatase 5 pseudogene
4.68178	-4.68178	-2.22706	down	TSHZ2	Homo sapiens teashirt zinc finger homeobox 2 (TSHZ2), transcript variant 1, mRNA [NM_173485]	teashirt zinc finger homeobox 2
5.6044	-5.6044	-2.48656	down	TNFRSF10C	Homo sapiens tumor necrosis factor receptor superfamily, member 10c, decoy without an intracellular domain (TNFRSF10C), mRNA [NM_003841]	tumor necrosis factor receptor superfamily, member 10c, decoy without an intracellular domain
3.74915	-3.74915	-1.90656	down
3.70776	-3.70776	-1.89055	down	BACE2	Homo sapiens beta-site APP-cleaving enzyme 2 (BACE2), transcript variant a, mRNA [NM_012105]	beta-site APP-cleaving enzyme 2
3.33875	-3.33875	-1.73931	down	REEP2	Homo sapiens receptor accessory protein 2 (REEP2), mRNA [NM_016606]	receptor accessory protein 2
3.68253	-3.68253	-1.8807	down	FYN	Homo sapiens FYN oncogene related to SRC, FGR, YES (FYN), transcript variant 1, mRNA [NM_002037]	FYN oncogene related to SRC, FGR, YES
4.3697	-4.3697	-2.12753	down	LOC100505648	Homo sapiens hypothetical LOC100505648 (LOC100505648), non-coding RNA [NR_040058]	hypothetical LOC100505648
8.05083	-8.05083	-3.00914	down	COL8A1	collagen, type VIII, alpha 1 [Source:HGNC Symbol;Acc:2215] [ENST00000261037]	collagen, type VIII, alpha 1
3.11735	-3.11735	-1.64032	down	C1orf38	Homo sapiens chromosome 1 open reading frame 38 (C1orf38), transcript variant 2, mRNA [NM_001039477]	chromosome 1 open reading frame 38
3.83432	-3.83432	-1.93897	down	PDE7B	Homo sapiens phosphodiesterase 7B (PDE7B), mRNA [NM_018945]	phosphodiesterase 7B
3.3079	-3.3079	-1.72592	down	NPTX1	Homo sapiens neuronal pentraxin I (NPTX1), mRNA [NM_002522]	neuronal pentraxin I
3.65367	-3.65367	-1.86935	down	SH3PXD2A	Homo sapiens SH3 and PX domains 2A (SH3PXD2A), mRNA [NM_014631]	SH3 and PX domains 2A
3.40489	-3.40489	-1.76761	down	NKD2	Homo sapiens naked cuticle homolog 2 (Drosophila) (NKD2), mRNA [NM_033120]	naked cuticle homolog 2 (Drosophila)
3.13475	-3.13475	-1.64835	down	SPINK5	Homo sapiens serine peptidase inhibitor, Kazal type 5 (SPINK5), transcript variant 2, mRNA [NM_006846]	serine peptidase inhibitor, Kazal type 5
3.75906	-3.75906	-1.91037	down	LOC375295	Homo sapiens hypothetical LOC375295 (LOC375295), non-coding RNA [NR_040001]	hypothetical LOC375295
3.07654	-3.07654	-1.62131	down
3.37111	-3.37111	-1.75322	down
4.65622	-4.65622	-2.21916	down	KLRC1	Homo sapiens killer cell lectin-like receptor subfamily C, member 1 (KLRC1), transcript variant 1, mRNA [NM_002259]	killer cell lectin-like receptor subfamily C, member 1
4.35747	-4.35747	-2.12349	down
3.43359	-3.43359	-1.77972	down		Q86XU9_HUMAN (Q86XU9) Integral membrane protein 1 (Fragment), partial (7%) [THC2502568]
3.73869	-3.73869	-1.90253	down	ACPL2	Homo sapiens acid phosphatase-like 2 (ACPL2), transcript variant 1, mRNA [NM_152282]	acid phosphatase-like 2
3.06546	-3.06546	-1.6161	down	CPT1C	Homo sapiens carnitine palmitoyltransferase 1C (CPT1C), transcript variant 2, mRNA [NM_152359]	carnitine palmitoyltransferase 1C
3.36635	-3.36635	-1.75119	down	ZFP90	Homo sapiens zinc finger protein 90 homolog (mouse) (ZFP90), mRNA [NM_133458]	zinc finger protein 90 homolog (mouse)
3.52201	-3.52201	-1.8164	down	TMPRSS3	Homo sapiens transmembrane protease, serine 3 (TMPRSS3), transcript variant D, mRNA [NM_032405]	transmembrane protease, serine 3
3.14578	-3.14578	-1.65342	down	PDE1A	phosphodiesterase 1A, calmodulin-dependent [Source:HGNC Symbol;Acc:8774] [ENST00000409365]	phosphodiesterase 1A, calmodulin-dependent
4.00877	-4.00877	-2.00316	down	USH1C	Homo sapiens cDNA: FLJ21290 fis, clone COL01954. [AK024943]	Usher syndrome 1C (autosomal recessive, severe)
3.37936	-3.37936	-1.75675	down	RAP1GAP	Homo sapiens RAP1 GTPase activating protein (RAP1GAP), transcript variant 3, mRNA [NM_002885]	RAP1 GTPase activating protein
3.04946	-3.04946	-1.60855	down	ZNF397	Homo sapiens zinc finger protein 397 (ZNF397), transcript variant 2, mRNA [NM_032347]	zinc finger protein 397
3.24589	-3.24589	-1.69861	down	MNX1	Homo sapiens motor neuron and pancreas homeobox 1 (MNX1), transcript variant 1, mRNA [NM_005515]	motor neuron and pancreas homeobox 1
4.30969	-4.30969	-2.10758	down		Homo sapiens cDNA: FLJ23097 fis, clone LNG07418. [AK026750]
3.02335	-3.02335	-1.59615	down	RAMP1	Homo sapiens receptor (G protein-coupled) activity modifying protein 1 (RAMP1), mRNA [NM_005855]	receptor (G protein-coupled) activity modifying protein 1
4.85277	-4.85277	-2.27881	down		argininosuccinate synthetase [human, Japanese classical citrullinemia patient A82, mRNA Partial Mutant, 91 nt]. [S73202]
4.61869	-4.61869	-2.20748	down
3.97069	-3.97069	-1.98939	down	TLE2	Homo sapiens transducin-like enhancer of split 2 (E(sp1) homolog, Drosophila) (TLE2), transcript variant 1, mRNA [NM_003260]	transducin-like enhancer of split 2 (E(sp1) homolog, Drosophila)
6.32176	-6.32176	-2.66033	down	CGA	Homo sapiens glycoprotein hormones, alpha polypeptide (CGA), mRNA [NM_000735]	glycoprotein hormones, alpha polypeptide
3.00137	-3.00137	-1.58562	down
4.21772	-4.21772	-2.07646	down	GPRIN2	G protein regulated inducer of neurite outgrowth 2 [Source:HGNC Symbol;Acc:23730] [ENST00000374314]	G protein regulated inducer of neurite outgrowth 2
3.35631	-3.35631	-1.74688	down	KIAA0825	Homo sapiens KIAA0825 (KIAA0825), transcript variant 1, mRNA [NM_001145678]	KIAA0825
3.41547	-3.41547	-1.77208	down	PCYOX1L	Homo sapiens prenylcysteine oxidase 1 like (PCYOX1L), mRNA [NM_024028]	prenylcysteine oxidase 1 like
3.12777	-3.12777	-1.64514	down	RGS2	Homo sapiens regulator of G-protein signaling 2, 24kDa (RGS2), mRNA [NM_002923]	regulator of G-protein signaling 2, 24kDa
3.91296	-3.91296	-1.96826	down		Q6DQW2_MANSE (Q6DQW2) CAPA, partial (7%) [THC2514262]
5.24537	-5.24537	-2.39105	down		Homo sapiens cDNA FLJ13585 fis, clone PLACE1009150. [AK023647]
5.5977	-5.5977	-2.48483	down	ZC3H6	Homo sapiens zinc finger CCCH-type containing 6 (ZC3H6), mRNA [NM_198581]	zinc finger CCCH-type containing 6
3.7894	-3.7894	-1.92197	down	ZC3H6	Homo sapiens zinc finger CCCH-type containing 6 (ZC3H6), mRNA [NM_198581]	zinc finger CCCH-type containing 6
5.85943	-5.85943	-2.55076	down	HOGA1	Homo sapiens 4-hydroxy-2-oxoglutarate aldolase 1 (HOGA1), nuclear gene encoding mitochondrial protein, transcript variant 1, mRNA [NM_138413]	4-hydroxy-2-oxoglutarate aldolase 1
6.45574	-6.45574	-2.69058	down	LGSN	Homo sapiens lengsin, lens protein with glutamine synthetase domain (LGSN), transcript variant 1, mRNA [NM_016571]	lengsin, lens protein with glutamine synthetase domain
4.83536	-4.83536	-2.27362	down	TSHZ2	Homo sapiens teashirt zinc finger homeobox 2 (TSHZ2), transcript variant 1, mRNA [NM_173485]	teashirt zinc finger homeobox 2
7.87472	-7.87472	-2.97723	down	MAPK4	H.sapiens 63 kDa protein kinase related to rat ERK3. [X59727]	mitogen-activated protein kinase 4
4.86639	-4.86639	-2.28285	down	LPAR1	Homo sapiens lysophosphatidic acid receptor 1 (LPAR1), transcript variant 2, mRNA [NM_057159]	lysophosphatidic acid receptor 1
7.03648	-7.03648	-2.81485	down	GP1BB	Homo sapiens glycoprotein Ib (platelet), beta polypeptide (GP1BB), mRNA [NM_000407]	glycoprotein Ib (platelet), beta polypeptide
3.83351	-3.83351	-1.93867	down	FAM43B	Homo sapiens family with sequence similarity 43, member B (FAM43B), mRNA [NM_207334]	family with sequence similarity 43, member B
10.0448	-10.0448	-3.32837	down	MCF2L	Homo sapiens MCF.2 cell line derived transforming sequence-like (MCF2L), transcript variant 2, mRNA [NM_024979]	MCF.2 cell line derived transforming sequence-like
3.95925	-3.95925	-1.98523	down
3.21541	-3.21541	-1.685	down	C17orf100	Homo sapiens chromosome 17 open reading frame 100 (C17orf100), mRNA [NM_001105520]	chromosome 17 open reading frame 100
3.137	-3.137	-1.64939	down	CHRNA7	Homo sapiens cholinergic receptor, nicotinic, alpha 7 (CHRNA7), transcript variant 1, mRNA [NM_000746]	cholinergic receptor, nicotinic, alpha 7
5.07627	-5.07627	-2.34377	down	ACSF2	Homo sapiens acyl-CoA synthetase family member 2 (ACSF2), mRNA [NM_025149]	acyl-CoA synthetase family member 2
7.80381	-7.80381	-2.96418	down	BZRAP1	Homo sapiens benzodiazapine receptor (peripheral) associated protein 1 (BZRAP1), transcript variant 1, mRNA [NM_004758]	benzodiazapine receptor (peripheral) associated protein 1
7.34953	-7.34953	-2.87765	down	LOC100507165	PREDICTED: Homo sapiens hypothetical LOC100507165 (LOC100507165), partial miscRNA [XR_110530]	hypothetical LOC100507165
20.3841	-20.3841	-4.34937	down	FGFBP1	Homo sapiens fibroblast growth factor binding protein 1 (FGFBP1), mRNA [NM_005130]	fibroblast growth factor binding protein 1
7.79446	-7.79446	-2.96245	down	MCF2L	Homo sapiens MCF.2 cell line derived transforming sequence-like (MCF2L), transcript variant 2, mRNA [NM_024979]	MCF.2 cell line derived transforming sequence-like
3.65104	-3.65104	-1.86831	down		Q2IIH7_ANADE (Q2IIH7) PE-PGRS family protein, partial (3%) [THC2582300]
4.09805	-4.09805	-2.03494	down	SVEP1	Homo sapiens sushi, von Willebrand factor type A, EGF and pentraxin domain containing 1 (SVEP1), mRNA [NM_153366]	sushi, von Willebrand factor type A, EGF and pentraxin domain containing 1
5.04307	-5.04307	-2.3343	down	ZNF395	Homo sapiens zinc finger protein 395 (ZNF395), mRNA [NM_018660]	zinc finger protein 395
3.87574	-3.87574	-1.95447	down	STMN3	Homo sapiens stathmin-like 3 (STMN3), mRNA [NM_015894]	stathmin-like 3
6.43881	-6.43881	-2.68679	down	CGA	Homo sapiens glycoprotein hormones, alpha polypeptide (CGA), mRNA [NM_000735]	glycoprotein hormones, alpha polypeptide
5.66024	-5.66024	-2.50086	down	WNT6	Homo sapiens wingless-type MMTV integration site family, member 6 (WNT6), mRNA [NM_006522]	wingless-type MMTV integration site family, member 6
4.10603	-4.10603	-2.03774	down	KIAA0825	Homo sapiens KIAA0825 (KIAA0825), transcript variant 2, mRNA [NM_173665]	KIAA0825
3.23991	-3.23991	-1.69595	down	CRISPLD2	Homo sapiens cysteine-rich secretory protein LCCL domain containing 2 (CRISPLD2), mRNA [NM_031476]	cysteine-rich secretory protein LCCL domain containing 2
7.69948	-7.69948	-2.94476	down	USH1C	Homo sapiens Usher syndrome 1C (autosomal recessive, severe) (USH1C), transcript variant 1, mRNA [NM_005709]	Usher syndrome 1C (autosomal recessive, severe)
6.32086	-6.32086	-2.66012	down	CBX7	Homo sapiens chromobox homolog 7 (CBX7), mRNA [NM_175709]	chromobox homolog 7
4.40897	-4.40897	-2.14044	down	PRRT2	Homo sapiens proline-rich transmembrane protein 2 (PRRT2), mRNA [NM_145239]	proline-rich transmembrane protein 2
15.5332	-15.5332	-3.95728	down	BDKRB2	Homo sapiens bradykinin receptor B2 (BDKRB2), mRNA [NM_000623]	bradykinin receptor B2
3.45037	-3.45037	-1.78675	down	PTGS2	Homo sapiens prostaglandin-endoperoxide synthase 2 (prostaglandin G/H synthase and cyclooxygenase) (PTGS2), mRNA [NM_000963]	prostaglandin-endoperoxide synthase 2 (prostaglandin G/H synthase and cyclooxygenase)
3.47914	-3.47914	-1.79873	down	LOC400604	Homo sapiens hypothetical LOC400604 (LOC400604), non-coding RNA [NR_038458]	hypothetical LOC400604
3.49398	-3.49398	-1.80487	down	KLHL24	Homo sapiens kelch-like 24 (Drosophila) (KLHL24), mRNA [NM_017644]	kelch-like 24 (Drosophila)
3.61367	-3.61367	-1.85347	down		Q9BHM3_PARTE (Q9BHM3) Cyclophilin-RNA interacting protein, partial (4%) [THC2652466]
3.00913	-3.00913	-1.58935	down		Homo sapiens cDNA FLJ38472 fis, clone FEBRA2022148. [AK095791]
3.07108	-3.07108	-1.61875	down		Homo sapiens cDNA FLJ36309 fis, clone THYMU2004986. [AK093628]
4.58829	-4.58829	-2.19796	down
3.84228	-3.84228	-1.94196	down	PRSS16	Homo sapiens protease, serine, 16 (thymus) (PRSS16), mRNA [NM_005865]	protease, serine, 16 (thymus)
3.0051	-3.0051	-1.58741	down	DHDH	Homo sapiens dihydrodiol dehydrogenase (dimeric) (DHDH), mRNA [NM_014475]	dihydrodiol dehydrogenase (dimeric)
3.18084	-3.18084	-1.66941	down	LOC730101	Homo sapiens hypothetical LOC730101 (LOC730101), transcript variant 1, non-coding RNA [NR_024403]	hypothetical LOC730101
3.58044	-3.58044	-1.84014	down
3.36268	-3.36268	-1.74961	down		Q7SCZ7_NEUCR (Q7SCZ7) Predicted protein, partial (5%) [THC2648781]
6.85489	-6.85489	-2.77713	down	TNIP3	Homo sapiens TNFAIP3 interacting protein 3 (TNIP3), transcript variant 1, mRNA [NM_024873]	TNFAIP3 interacting protein 3
4.79463	-4.79463	-2.26142	down	MYLK	Homo sapiens myosin light chain kinase (MYLK), transcript variant 1, mRNA [NM_053025]	myosin light chain kinase
3.34593	-3.34593	-1.74241	down	NR2F1	Homo sapiens nuclear receptor subfamily 2, group F, member 1 (NR2F1), mRNA [NM_005654]	nuclear receptor subfamily 2, group F, member 1
3.00016	-3.00016	-1.58504	down	F10	Homo sapiens coagulation factor X (F10), mRNA [NM_000504]	coagulation factor X
3.3407	-3.3407	-1.74015	down	L3MBTL1	Homo sapiens l(3)mbt-like 1 (Drosophila) (L3MBTL1), transcript variant II, mRNA [NM_032107]	l(3)mbt-like 1 (Drosophila)
3.76609	-3.76609	-1.91307	down	LOC100508176	PREDICTED: Homo sapiens hypothetical LOC100508176, transcript variant 2 (LOC100508176), partial miscRNA [XR_113189]	hypothetical LOC100508176
6.14372	-6.14372	-2.61911	down	C13orf15	Homo sapiens chromosome 13 open reading frame 15 (C13orf15), mRNA [NM_014059]	chromosome 13 open reading frame 15
3.34469	-3.34469	-1.74187	down		Homo sapiens mRNA full length insert cDNA clone EUROIMAGE 1090207. [AJ420543]
3.38901	-3.38901	-1.76086	down	KCNQ1	Homo sapiens potassium voltage-gated channel, KQT-like subfamily, member 1 (KCNQ1), transcript variant 1, mRNA [NM_000218]	potassium voltage-gated channel, KQT-like subfamily, member 1
3.19252	-3.19252	-1.6747	down	LOC100508996	PREDICTED: Homo sapiens hypothetical protein LOC100508996 (LOC100508996), mRNA [XM_003120761]	hypothetical protein LOC100508996
4.44995	-4.44995	-2.15379	down	GXYLT2	Homo sapiens glucoside xylosyltransferase 2 (GXYLT2), mRNA [NM_001080393]	glucoside xylosyltransferase 2
3.5193	-3.5193	-1.81529	down	LOC100509695	PREDICTED: Homo sapiens hypothetical LOC100509695 (LOC100509695), partial miscRNA [XR_112728]	hypothetical LOC100509695
3.36526	-3.36526	-1.75072	down	RIMBP3	Homo sapiens RIMS binding protein 3 (RIMBP3), mRNA [NM_015672]	RIMS binding protein 3
3.31868	-3.31868	-1.73061	down	HSD11B1L	Homo sapiens hydroxysteroid (11-beta) dehydrogenase 1-like (HSD11B1L), transcript variant e, mRNA [NM_198533]	hydroxysteroid (11-beta) dehydrogenase 1-like
3.50753	-3.50753	-1.81046	down	FRZB	Homo sapiens frizzled-related protein (FRZB), mRNA [NM_001463]	frizzled-related protein
5.88597	-5.88597	-2.55728	down	GYG2	Homo sapiens glycogenin 2 (GYG2), transcript variant 2, mRNA [NM_003918]	glycogenin 2
14.6733	-14.6733	-3.87513	down	SGIP1	Homo sapiens SH3-domain GRB2-like (endophilin) interacting protein 1 (SGIP1), mRNA [NM_032291]	SH3-domain GRB2-like (endophilin) interacting protein 1
3.53947	-3.53947	-1.82353	down	MGAT5B	Homo sapiens mannosyl (alpha-1,6-)-glycoprotein beta-1,6-N-acetyl-glucosaminyltransferase, isozyme B (MGAT5B), transcript variant 1, mRNA [NM_144677]	mannosyl (alpha-1,6-)-glycoprotein beta-1,6-N-acetyl-glucosaminyltransferase, isozyme B
3.22055	-3.22055	-1.68731	down	CD83	Homo sapiens CD83 molecule (CD83), transcript variant 1, mRNA [NM_004233]	CD83 molecule
3.78699	-3.78699	-1.92105	down
5.42805	-5.42805	-2.44043	down
6.15265	-6.15265	-2.62121	down	PIGZ	Homo sapiens phosphatidylinositol glycan anchor biosynthesis, class Z (PIGZ), mRNA [NM_025163]	phosphatidylinositol glycan anchor biosynthesis, class Z
3.58765	-3.58765	-1.84304	down	SERPINI1	Homo sapiens serpin peptidase inhibitor, clade I (neuroserpin), member 1 (SERPINI1), transcript variant 1, mRNA [NM_005025]	serpin peptidase inhibitor, clade I (neuroserpin), member 1
49.1347	-49.1347	-5.61867	down	FZD10	Homo sapiens frizzled family receptor 10 (FZD10), mRNA [NM_007197]	frizzled family receptor 10
3.13143	-3.13143	-1.64682	down		601569131F1 NIH_MGC_21 Homo sapiens cDNA clone IMAGE:3844015 5', mRNA sequence [BE735175]
5.48712	-5.48712	-2.45605	down	ALPP	Homo sapiens alkaline phosphatase, placental (ALPP), mRNA [NM_001632]	alkaline phosphatase, placental
8.23033	-8.23033	-3.04095	down	ACSS1	Homo sapiens acyl-CoA synthetase short-chain family member 1 (ACSS1), nuclear gene encoding mitochondrial protein, mRNA [NM_032501]	acyl-CoA synthetase short-chain family member 1
3.32915	-3.32915	-1.73515	down	RTN4RL2	reticulon 4 receptor-like 2 [Source:HGNC Symbol;Acc:23053] [ENST00000335099]	reticulon 4 receptor-like 2
20.3958	-20.3958	-4.3502	down	POSTN	Homo sapiens periostin, osteoblast specific factor (POSTN), transcript variant 1, mRNA [NM_006475]	periostin, osteoblast specific factor
15.4582	-15.4582	-3.9503	down	C8orf22	Homo sapiens chromosome 8 open reading frame 22 (C8orf22), mRNA [NM_001007176]	chromosome 8 open reading frame 22
3.40171	-3.40171	-1.76626	down	IDH2	Homo sapiens isocitrate dehydrogenase 2 (NADP+), mitochondrial (IDH2), nuclear gene encoding mitochondrial protein, mRNA [NM_002168]	isocitrate dehydrogenase 2 (NADP+), mitochondrial
18.2446	-18.2446	-4.1894	down	H19	Homo sapiens H19, imprinted maternally expressed transcript (non-protein coding) (H19), non-coding RNA [NR_002196]	H19, imprinted maternally expressed transcript (non-protein coding)
3.03855	-3.03855	-1.60338	down	LAMA3	Homo sapiens laminin, alpha 3 (LAMA3), transcript variant 1, mRNA [NM_198129]	laminin, alpha 3
3.01141	-3.01141	-1.59044	down		Homo sapiens cDNA FLJ43361 fis, clone NT2RP7015512. [AK125351]
3.07235	-3.07235	-1.61934	down		Homo sapiens cDNA FLJ25069 fis, clone CBL05145. [AK057798]
4.06089	-4.06089	-2.0218	down		Homo sapiens cDNA FLJ35432 fis, clone SMINT2002311. [AK092751]
4.19121	-4.19121	-2.06737	down	CD248	Homo sapiens CD248 molecule, endosialin (CD248), mRNA [NM_020404]	CD248 molecule, endosialin
4.06157	-4.06157	-2.02204	down	PPARA	Homo sapiens peroxisome proliferator-activated receptor alpha (PPARA), transcript variant 5, mRNA [NM_005036]	peroxisome proliferator-activated receptor alpha
3.64667	-3.64667	-1.86658	down		Homo sapiens cDNA clone IMAGE:3910094, partial cds. [BC016291]
3.19361	-3.19361	-1.67519	down
4.51431	-4.51431	-2.17451	down	GREM2	Homo sapiens gremlin 2 (GREM2), mRNA [NM_022469]	gremlin 2
4.59271	-4.59271	-2.19935	down		ASSY_RAT (P09034) Argininosuccinate synthase (Citrulline--aspartate ligase) , partial (39%) [THC2786072]
4.3845	-4.3845	-2.13241	down	SORBS2	Homo sapiens sorbin and SH3 domain containing 2 (SORBS2), transcript variant 2, mRNA [NM_021069]	sorbin and SH3 domain containing 2
3.1839	-3.1839	-1.6708	down	PARD3B	Homo sapiens par-3 partitioning defective 3 homolog B (C. elegans) (PARD3B), mRNA [NM_152526]	par-3 partitioning defective 3 homolog B (C. elegans)
8.18267	-8.18267	-3.03257	down	SLC2A14	solute carrier family 2 (facilitated glucose transporter), member 14 [Source:HGNC Symbol;Acc:18301] [ENST00000431042]	solute carrier family 2 (facilitated glucose transporter), member 14
7.42292	-7.42292	-2.89199	down		Homo sapiens cDNA clone IMAGE:3878708, partial cds. [BC009735]
4.77821	-4.77821	-2.25647	down
3.10918	-3.10918	-1.63654	down		Homo sapiens clone HLS_IMAGE_731119 mRNA sequence. [DQ786299]
7.79599	-7.79599	-2.96273	down	TNNT1	Homo sapiens troponin T type 1 (skeletal, slow) (TNNT1), transcript variant 2, mRNA [NM_001126132]	troponin T type 1 (skeletal, slow)
3.61156	-3.61156	-1.85262	down	FBXO2	Homo sapiens F-box protein 2 (FBXO2), mRNA [NM_012168]	F-box protein 2
4.26347	-4.26347	-2.09203	down	MAPT	Homo sapiens microtubule-associated protein tau (MAPT), transcript variant 1, mRNA [NM_016835]	microtubule-associated protein tau
3.62883	-3.62883	-1.85951	down	L3MBTL1	Homo sapiens l(3)mbt-like 1 (Drosophila) (L3MBTL1), transcript variant II, mRNA [NM_032107]	l(3)mbt-like 1 (Drosophila)
6.01699	-6.01699	-2.58904	down	BZRAP1	Homo sapiens peripheral benzodiazepine receptor interacting protein mRNA, complete cds. [AF039571]	benzodiazapine receptor (peripheral) associated protein 1
3.0116	-3.0116	-1.59053	down	CRB1	Homo sapiens crumbs homolog 1 (Drosophila) (CRB1), transcript variant 1, mRNA [NM_201253]	crumbs homolog 1 (Drosophila)
3.22368	-3.22368	-1.68871	down	B3GALT4	Homo sapiens UDP-Gal:betaGlcNAc beta 1,3-galactosyltransferase, polypeptide 4 (B3GALT4), mRNA [NM_003782]	UDP-Gal:betaGlcNAc beta 1,3-galactosyltransferase, polypeptide 4
5.65736	-5.65736	-2.50013	down	C13orf15	Homo sapiens chromosome 13 open reading frame 15 (C13orf15), mRNA [NM_014059]	chromosome 13 open reading frame 15
4.70106	-4.70106	-2.23298	down	GPR150	G protein-coupled receptor 150 [Source:HGNC Symbol;Acc:23628] [ENST00000380007]	G protein-coupled receptor 150
7.50041	-7.50041	-2.90697	down	KANK4	Homo sapiens KN motif and ankyrin repeat domains 4 (KANK4), mRNA [NM_181712]	KN motif and ankyrin repeat domains 4
3.08878	-3.08878	-1.62704	down	CARD14	Homo sapiens caspase recruitment domain family, member 14 (CARD14), transcript variant 1, mRNA [NM_024110]	caspase recruitment domain family, member 14
4.71639	-4.71639	-2.23768	down	SVEP1	sushi, von Willebrand factor type A, EGF and pentraxin domain containing 1 [Source:HGNC Symbol;Acc:15985] [ENST00000302728]	sushi, von Willebrand factor type A, EGF and pentraxin domain containing 1
4.5675	-4.5675	-2.19141	down	COL8A1	collagen, type VIII, alpha 1 [Source:HGNC Symbol;Acc:2215] [ENST00000261037]	collagen, type VIII, alpha 1
4.23967	-4.23967	-2.08395	down	GREM2	Homo sapiens gremlin 2 (GREM2), mRNA [NM_022469]	gremlin 2
5.87021	-5.87021	-2.55341	down	COL8A2	Homo sapiens collagen, type VIII, alpha 2 (COL8A2), mRNA [NM_005202]	collagen, type VIII, alpha 2
4.06339	-4.06339	-2.02268	down	ARL4C	Homo sapiens ADP-ribosylation factor-like 4C (ARL4C), mRNA [NM_005737]	ADP-ribosylation factor-like 4C
4.2432	-4.2432	-2.08515	down	ANXA11	annexin A11 [Source:HGNC Symbol;Acc:535] [ENST00000372234]	annexin A11
4.34972	-4.34972	-2.12092	down		PREDICTED: Homo sapiens hypothetical LOC100134361, transcript variant 2 (LOC100134361), partial miscRNA [XR_109724]
16.6487	-16.6487	-4.05734	down	ADRA2C	Homo sapiens adrenergic, alpha-2C-, receptor (ADRA2C), mRNA [NM_000683]	adrenergic, alpha-2C-, receptor
4.1619	-4.1619	-2.05724	down
3.36063	-3.36063	-1.74873	down	LOC388588	Homo sapiens hypothetical protein LOC388588 (LOC388588), mRNA [NM_001163724]	hypothetical protein LOC388588
5.87215	-5.87215	-2.55389	down	LOC100128164	Homo sapiens four and a half LIM domains 1 pseudogene (LOC100128164), transcript variant 1, non-coding RNA [NR_027622]	four and a half LIM domains 1 pseudogene
5.83824	-5.83824	-2.54553	down		17000600185593 GRN_PRENEU Homo sapiens cDNA 5', mRNA sequence [CN312045]
7.03231	-7.03231	-2.814	down	IGF1R	Homo sapiens clone 1900 unknown protein mRNA, complete cds. [AF020763]	insulin-like growth factor 1 receptor
3.41933	-3.41933	-1.77371	down
3.13796	-3.13796	-1.64983	down	WNT10A	Homo sapiens wingless-type MMTV integration site family, member 10A (WNT10A), mRNA [NM_025216]	wingless-type MMTV integration site family, member 10A
3.0819	-3.0819	-1.62382	down	MBP	Homo sapiens myelin basic protein (MBP), transcript variant 8, mRNA [NM_001025100]	myelin basic protein
3.15996	-3.15996	-1.65991	down
3.79099	-3.79099	-1.92258	down
3.53816	-3.53816	-1.823	down	LOC375295	Homo sapiens hypothetical LOC375295 (LOC375295), non-coding RNA [NR_040001]	hypothetical LOC375295
4.18562	-4.18562	-2.06544	down	LPPR3	Homo sapiens lipid phosphate phosphatase-related protein type 3 (LPPR3), mRNA [NM_024888]	lipid phosphate phosphatase-related protein type 3
7.10562	-7.10562	-2.82896	down	KIRREL3	Homo sapiens kin of IRRE like 3 (Drosophila) (KIRREL3), transcript variant 1, mRNA [NM_032531]	kin of IRRE like 3 (Drosophila)
3.96201	-3.96201	-1.98623	down	KREMEN1	Homo sapiens kringle containing transmembrane protein 1 (KREMEN1), transcript variant 3, mRNA [NM_001039570]	kringle containing transmembrane protein 1
6.03188	-6.03188	-2.59261	down	RHOV	Homo sapiens ras homolog gene family, member V (RHOV), mRNA [NM_133639]	ras homolog gene family, member V
3.36836	-3.36836	-1.75205	down	LOC142937	Homo sapiens cDNA clone IMAGE:3454038. [BC008131]	hypothetical protein BC008131
3.60921	-3.60921	-1.85168	down	TM7SF2	Homo sapiens transmembrane 7 superfamily member 2 (TM7SF2), mRNA [NM_003273]	transmembrane 7 superfamily member 2
3.08414	-3.08414	-1.62487	down		AGENCOURT_10326456 NIH_MGC_141 Homo sapiens cDNA clone IMAGE:6571686 5', mRNA sequence [BU540282]
4.44512	-4.44512	-2.15222	down	CREM	Homo sapiens cAMP responsive element modulator (CREM), transcript variant 19, mRNA [NM_183013]	cAMP responsive element modulator
4.64917	-4.64917	-2.21697	down
4.18541	-4.18541	-2.06537	down	ARVCF	Homo sapiens armadillo repeat gene deleted in velocardiofacial syndrome (ARVCF), mRNA [NM_001670]	armadillo repeat gene deleted in velocardiofacial syndrome
3.09992	-3.09992	-1.63223	down	C10orf11	Homo sapiens chromosome 10 open reading frame 11 (C10orf11), mRNA [NM_032024]	chromosome 10 open reading frame 11
3.04415	-3.04415	-1.60604	down	NFATC1	Homo sapiens nuclear factor of activated T-cells, cytoplasmic, calcineurin-dependent 1 (NFATC1), transcript variant 3, mRNA [NM_172387]	nuclear factor of activated T-cells, cytoplasmic, calcineurin-dependent 1
3.17474	-3.17474	-1.66664	down	DNAJC18	Homo sapiens DnaJ (Hsp40) homolog, subfamily C, member 18 (DNAJC18), mRNA [NM_152686]	DnaJ (Hsp40) homolog, subfamily C, member 18
9.62072	-9.62072	-3.26615	down	SLC2A3	Homo sapiens solute carrier family 2 (facilitated glucose transporter), member 3 (SLC2A3), mRNA [NM_006931]	solute carrier family 2 (facilitated glucose transporter), member 3
3.90548	-3.90548	-1.9655	down		Homo sapiens cDNA FLJ31419 fis, clone NT2NE2000356. [AK055981]
4.74388	-4.74388	-2.24607	down	ZNF862	Homo sapiens zinc finger protein 862 (ZNF862), mRNA [NM_001099220]	zinc finger protein 862
4.94069	-4.94069	-2.30471	down	CREM	Homo sapiens cAMP responsive element modulator (CREM), transcript variant 19, mRNA [NM_183013]	cAMP responsive element modulator
3.19671	-3.19671	-1.67659	down	AMT	Homo sapiens aminomethyltransferase (AMT), nuclear gene encoding mitochondrial protein, transcript variant 1, mRNA [NM_000481]	aminomethyltransferase
3.33837	-3.33837	-1.73914	down	PDE1A	Homo sapiens phosphodiesterase 1A, calmodulin-dependent (PDE1A), transcript variant 2, mRNA [NM_001003683]	phosphodiesterase 1A, calmodulin-dependent
5.98352	-5.98352	-2.58099	down	ABLIM2	Homo sapiens actin binding LIM protein family, member 2 (ABLIM2), transcript variant 6, mRNA [NM_032432]	actin binding LIM protein family, member 2
3.39487	-3.39487	-1.76336	down	CACNA1G	Homo sapiens calcium channel, voltage-dependent, T type, alpha 1G subunit (CACNA1G), transcript variant 1, mRNA [NM_018896]	calcium channel, voltage-dependent, T type, alpha 1G subunit
8.51922	-8.51922	-3.09072	down	CHST8	Homo sapiens carbohydrate (N-acetylgalactosamine 4-0) sulfotransferase 8 (CHST8), transcript variant 3, mRNA [NM_022467]	carbohydrate (N-acetylgalactosamine 4-0) sulfotransferase 8
4.67385	-4.67385	-2.22461	down	SORBS2	Homo sapiens clone HQ0618 PRO0618 mRNA, complete cds. [AF090937]	sorbin and SH3 domain containing 2
4.56686	-4.56686	-2.1912	down	FAM122C	Homo sapiens family with sequence similarity 122C (FAM122C), transcript variant 2, mRNA [NM_138819]	family with sequence similarity 122C
3.62761	-3.62761	-1.85902	down	ALDH6A1	Homo sapiens aldehyde dehydrogenase 6 family, member A1 (ALDH6A1), nuclear gene encoding mitochondrial protein, mRNA [NM_005589]	aldehyde dehydrogenase 6 family, member A1
3.21742	-3.21742	-1.68591	down	CAMTA1	Homo sapiens calmodulin binding transcription activator 1 (CAMTA1), transcript variant 1, mRNA [NM_015215]	calmodulin binding transcription activator 1
7.31875	-7.31875	-2.8716	down	RGS11	Homo sapiens regulator of G-protein signaling 11 (RGS11), transcript variant 2, mRNA [NM_003834]	regulator of G-protein signaling 11
3.2123	-3.2123	-1.68361	down
4.19321	-4.19321	-2.06806	down		Homo sapiens cDNA FLJ11804 fis, clone HEMBA1006272, moderately similar to RETROVIRUS-RELATED PROTEASE (EC 3.4.23.-). [AK021866]
24.0278	-24.0278	-4.58663	down	P2RY6	Homo sapiens pyrimidinergic receptor P2Y, G-protein coupled, 6 (P2RY6), transcript variant 2, mRNA [NM_176798]	pyrimidinergic receptor P2Y, G-protein coupled, 6
3.53644	-3.53644	-1.8223	down		Uncharacterized protein [Source:UniProtKB/TrEMBL;Acc:B8ZZD5] [ENST00000428471]
3.82615	-3.82615	-1.93589	down	PMCHL1	Homo sapiens pro-melanin-concentrating hormone-like 1, pseudogene (PMCHL1), non-coding RNA [NR_003921]	pro-melanin-concentrating hormone-like 1, pseudogene
4.34865	-4.34865	-2.12057	down	TUBB2B	Homo sapiens tubulin, beta 2B (TUBB2B), mRNA [NM_178012]	tubulin, beta 2B
3.33634	-3.33634	-1.73827	down		Homo sapiens cDNA FLJ30333 fis, clone BRACE2007262. [AK054895]
3.8261	-3.8261	-1.93587	down		ALU8_HUMAN (P39195) Alu subfamily SX sequence contamination warning entry, partial (20%) [THC2493376]
6.03445	-6.03445	-2.59322	down	RIMBP3	Homo sapiens RIMS binding protein 3 (RIMBP3), mRNA [NM_015672]	RIMS binding protein 3
9.15751	-9.15751	-3.19496	down	FLJ30901	Homo sapiens cDNA FLJ30901 fis, clone FEBRA2005778. [AK055463]	hypothetical protein FLJ30901
9.63543	-9.63543	-3.26835	down	OLFM1	Homo sapiens olfactomedin 1 (OLFM1), transcript variant 2, mRNA [NM_006334]	olfactomedin 1
5.92044	-5.92044	-2.5657	down	TMEM190	Homo sapiens transmembrane protein 190 (TMEM190), mRNA [NM_139172]	transmembrane protein 190
3.05839	-3.05839	-1.61277	down	ZNF396	Homo sapiens zinc finger protein 396 (ZNF396), mRNA [NM_145756]	zinc finger protein 396
3.04099	-3.04099	-1.60454	down	C5orf53	Homo sapiens chromosome 5 open reading frame 53 (C5orf53), mRNA [NM_001007189]	chromosome 5 open reading frame 53
5.02026	-5.02026	-2.32776	down	CLEC3B	Homo sapiens C-type lectin domain family 3, member B (CLEC3B), mRNA [NM_003278]	C-type lectin domain family 3, member B
3.94399	-3.94399	-1.97965	down	MYLK	Homo sapiens myosin light chain kinase (MYLK), transcript variant 1, mRNA [NM_053025]	myosin light chain kinase
12.5563	-12.5563	-3.65034	down	ADHFE1	Homo sapiens alcohol dehydrogenase, iron containing, 1 (ADHFE1), nuclear gene encoding mitochondrial protein, mRNA [NM_144650]	alcohol dehydrogenase, iron containing, 1
3.8268	-3.8268	-1.93614	down	GREM2	Homo sapiens gremlin 2 (GREM2), mRNA [NM_022469]	gremlin 2
3.71329	-3.71329	-1.8927	down	FAM182B	Homo sapiens family with sequence similarity 182, member B (FAM182B), non-coding RNA [NR_026714]	family with sequence similarity 182, member B
5.1255	-5.1255	-2.35769	down	SLC16A6	Homo sapiens solute carrier family 16, member 6 (monocarboxylic acid transporter 7) (SLC16A6), transcript variant 2, mRNA [NM_004694]	solute carrier family 16, member 6 (monocarboxylic acid transporter 7)
3.20968	-3.20968	-1.68243	down
3.50798	-3.50798	-1.81064	down	TMEM8B	Homo sapiens transmembrane protein 8B (TMEM8B), transcript variant 3, mRNA [NM_016446]	transmembrane protein 8B
5.2238	-5.2238	-2.3851	down	HOXD4	homeobox D4 [Source:HGNC Symbol;Acc:5138] [ENST00000465649]	homeobox D4
4.18815	-4.18815	-2.06631	down	CSPG4	Homo sapiens chondroitin sulfate proteoglycan 4 (CSPG4), mRNA [NM_001897]	chondroitin sulfate proteoglycan 4
5.2635	-5.2635	-2.39602	down	MIR210HG	Homo sapiens MIR210 host gene (non-protein coding) (MIR210HG), non-coding RNA [NR_038262]	MIR210 host gene (non-protein coding)
3.90224	-3.90224	-1.9643	down		Homo sapiens low density lipoprotein receptor-related protein 11, mRNA (cDNA clone IMAGE:4072521), partial cds. [BC016788]
5.64872	-5.64872	-2.49793	down	KCNIP3	Homo sapiens Kv channel interacting protein 3, calsenilin (KCNIP3), transcript variant 1, mRNA [NM_013434]	Kv channel interacting protein 3, calsenilin
8.13899	-8.13899	-3.02485	down	INSL4	Homo sapiens insulin-like 4 (placenta) (INSL4), mRNA [NM_002195]	insulin-like 4 (placenta)
3.8759	-3.8759	-1.95453	down	ATG16L2	Homo sapiens ATG16 autophagy related 16-like 2 (S. cerevisiae) (ATG16L2), mRNA [NM_033388]	ATG16 autophagy related 16-like 2 (S. cerevisiae)
3.34272	-3.34272	-1.74102	down	ATP8B3	Homo sapiens ATPase, aminophospholipid transporter, class I, type 8B, member 3 (ATP8B3), transcript variant 1, mRNA [NM_138813]	ATPase, aminophospholipid transporter, class I, type 8B, member 3
4.34762	-4.34762	-2.12023	down	ARSG	arylsulfatase G [Source:HGNC Symbol;Acc:24102] [ENST00000448504]	arylsulfatase G
4.68233	-4.68233	-2.22723	down	FHL1	Homo sapiens four and a half LIM domains 1 (FHL1), transcript variant 2, mRNA [NM_001449]	four and a half LIM domains 1
3.16721	-3.16721	-1.66321	down	LOC729683	full-length cDNA clone CS0DL006YD08 of B cells (Ramos cell line) Cot 25-normalized of Homo sapiens (human). [CR594811]	hypothetical protein LOC729683
7.70766	-7.70766	-2.94629	down	RBP7	Homo sapiens retinol binding protein 7, cellular (RBP7), mRNA [NM_052960]	retinol binding protein 7, cellular
4.04704	-4.04704	-2.01687	down	KCNJ2	Homo sapiens potassium inwardly-rectifying channel, subfamily J, member 2 (KCNJ2), mRNA [NM_000891]	potassium inwardly-rectifying channel, subfamily J, member 2
7.25811	-7.25811	-2.85959	down	TBX1	Homo sapiens T-box 1 (TBX1), transcript variant C, mRNA [NM_080647]	T-box 1
23.7617	-23.7617	-4.57057	down	C17orf108	Homo sapiens chromosome 17 open reading frame 108 (C17orf108), mRNA [NM_001076680]	chromosome 17 open reading frame 108
6.17196	-6.17196	-2.62573	down	CHRNA7	Homo sapiens cholinergic receptor, nicotinic, alpha 7 (CHRNA7), transcript variant 2, mRNA [NM_001190455]	cholinergic receptor, nicotinic, alpha 7
4.79927	-4.79927	-2.26282	down	DAND5	Homo sapiens DAN domain family, member 5 (DAND5), mRNA [NM_152654]	DAN domain family, member 5
4.75727	-4.75727	-2.25014	down
4.6964	-4.6964	-2.23156	down	LOC729234	Homo sapiens, clone IMAGE:3849975, mRNA, partial cds. [BC015216]	fumarylacetoacetate hydrolase domain containing 2 pseudogene
3.98852	-3.98852	-1.99585	down	KLRC4	Homo sapiens killer cell lectin-like receptor subfamily C, member 4 (KLRC4), mRNA [NM_013431]	killer cell lectin-like receptor subfamily C, member 4
3.09463	-3.09463	-1.62977	down	KCNE4	Homo sapiens potassium voltage-gated channel, Isk-related family, member 4 (KCNE4), mRNA [NM_080671]	potassium voltage-gated channel, Isk-related family, member 4
7.87581	-7.87581	-2.97743	down	ODF3L1	Homo sapiens outer dense fiber of sperm tails 3-like 1 (ODF3L1), mRNA [NM_175881]	outer dense fiber of sperm tails 3-like 1
3.86217	-3.86217	-1.94941	down	SLC43A1	Homo sapiens solute carrier family 43, member 1 (SLC43A1), transcript variant 1, mRNA [NM_003627]	solute carrier family 43, member 1
3.2921	-3.2921	-1.71901	down	FLJ45244	Homo sapiens hypothetical locus FLJ45244 (FLJ45244), non-coding RNA [NR_015415]	hypothetical locus FLJ45244
6.01775	-6.01775	-2.58922	down	FGFR2	Homo sapiens fibroblast growth factor receptor 2 (FGFR2), transcript variant 2, mRNA [NM_022970]	fibroblast growth factor receptor 2
26.7768	-26.7768	-4.74291	down	NDNF	Homo sapiens neuron-derived neurotrophic factor (NDNF), mRNA [NM_024574]	neuron-derived neurotrophic factor
3.8951	-3.8951	-1.96166	down	RGS9BP	Homo sapiens regulator of G protein signaling 9 binding protein (RGS9BP), mRNA [NM_207391]	regulator of G protein signaling 9 binding protein
6.26171	-6.26171	-2.64656	down	C1orf38	Homo sapiens chromosome 1 open reading frame 38, mRNA (cDNA clone IMAGE:5170350), partial cds. [BC031655]	chromosome 1 open reading frame 38
3.96129	-3.96129	-1.98597	down	CITED4	Homo sapiens Cbp/p300-interacting transactivator, with Glu/Asp-rich carboxy-terminal domain, 4 (CITED4), mRNA [NM_133467]	Cbp/p300-interacting transactivator, with Glu/Asp-rich carboxy-terminal domain, 4
4.28572	-4.28572	-2.09954	down	LOC283701	Homo sapiens mRNA for FLJ00278 protein. [AK090401]	hypothetical LOC283701
8.8596	-8.8596	-3.14724	down	C15orf48	Homo sapiens chromosome 15 open reading frame 48 (C15orf48), transcript variant 2, mRNA [NM_032413]	chromosome 15 open reading frame 48
6.53229	-6.53229	-2.70759	down	COL8A1	Homo sapiens collagen, type VIII, alpha 1 (COL8A1), transcript variant 1, mRNA [NM_001850]	collagen, type VIII, alpha 1
3.06029	-3.06029	-1.61367	down	FGFR3	Homo sapiens fibroblast growth factor receptor 3 (FGFR3), transcript variant 1, mRNA [NM_000142]	fibroblast growth factor receptor 3
8.75662	-8.75662	-3.13037	down	COX6B2	Homo sapiens cytochrome c oxidase subunit VIb polypeptide 2 (testis) (COX6B2), mRNA [NM_144613]	cytochrome c oxidase subunit VIb polypeptide 2 (testis)
3.33501	-3.33501	-1.73769	down	KLHL22	Homo sapiens kelch-like 22 (Drosophila) (KLHL22), transcript variant 1, mRNA [NM_032775]	kelch-like 22 (Drosophila)
3.35253	-3.35253	-1.74525	down	MTMR9LP	Homo sapiens myotubularin related protein 9-like, pseudogene (MTMR9LP), non-coding RNA [NR_026850]	myotubularin related protein 9-like, pseudogene
9.91576	-9.91576	-3.30972	down	CHST8	Homo sapiens carbohydrate (N-acetylgalactosamine 4-0) sulfotransferase 8 (CHST8), transcript variant 3, mRNA [NM_022467]	carbohydrate (N-acetylgalactosamine 4-0) sulfotransferase 8
5.42049	-5.42049	-2.43842	down	CTNNBIP1	Homo sapiens catenin, beta interacting protein 1 (CTNNBIP1), transcript variant 1, mRNA [NM_020248]	catenin, beta interacting protein 1
4.56889	-4.56889	-2.19184	down
4.57129	-4.57129	-2.1926	down	COL15A1	Homo sapiens collagen, type XV, alpha 1 (COL15A1), mRNA [NM_001855]	collagen, type XV, alpha 1
4.20245	-4.20245	-2.07123	down	VIPR2	Homo sapiens vasoactive intestinal peptide receptor 2 (VIPR2), mRNA [NM_003382]	vasoactive intestinal peptide receptor 2
5.29219	-5.29219	-2.40386	down	ARHGEF16	Homo sapiens Rho guanine nucleotide exchange factor (GEF) 16 (ARHGEF16), mRNA [NM_014448]	Rho guanine nucleotide exchange factor (GEF) 16
5.08156	-5.08156	-2.34527	down	SCG2	Homo sapiens secretogranin II (SCG2), mRNA [NM_003469]	secretogranin II
3.11231	-3.11231	-1.63799	down	LOC100505783	Homo sapiens cDNA FLJ30505 fis, clone BRAWH2000503. [AK055067]	hypothetical LOC100505783
4.43147	-4.43147	-2.14778	down
9.97867	-9.97867	-3.31885	down	AXIN2	Homo sapiens axin 2 (AXIN2), mRNA [NM_004655]	axin 2
3.27554	-3.27554	-1.71173	down	MYO1B	myosin IB [Source:HGNC Symbol;Acc:7596] [ENST00000494129]	myosin IB
5.3617	-5.3617	-2.42269	down
5.69707	-5.69707	-2.51022	down	SVEP1	sushi, von Willebrand factor type A, EGF and pentraxin domain containing 1 [Source:HGNC Symbol;Acc:15985] [ENST00000374461]	sushi, von Willebrand factor type A, EGF and pentraxin domain containing 1
3.09162	-3.09162	-1.62836	down	NOS1AP	Homo sapiens nitric oxide synthase 1 (neuronal) adaptor protein (NOS1AP), transcript variant 1, mRNA [NM_014697]	nitric oxide synthase 1 (neuronal) adaptor protein
5.08012	-5.08012	-2.34486	down	SLC16A12	Homo sapiens solute carrier family 16, member 12 (monocarboxylic acid transporter 12) (SLC16A12), mRNA [NM_213606]	solute carrier family 16, member 12 (monocarboxylic acid transporter 12)
4.43081	-4.43081	-2.14757	down	ADAP2	Homo sapiens ArfGAP with dual PH domains 2 (ADAP2), mRNA [NM_018404]	ArfGAP with dual PH domains 2
3.76741	-3.76741	-1.91357	down		Homo sapiens clone IMAGE:1257951, mRNA sequence. [AF339771]
8.30943	-8.30943	-3.05475	down	DMBT1	Homo sapiens deleted in malignant brain tumors 1 (DMBT1), transcript variant 2, mRNA [NM_007329]	deleted in malignant brain tumors 1
4.26084	-4.26084	-2.09114	down	TSHZ2	Homo sapiens teashirt zinc finger homeobox 2 (TSHZ2), transcript variant 1, mRNA [NM_173485]	teashirt zinc finger homeobox 2
5.28409	-5.28409	-2.40165	down	PLEKHH1	Homo sapiens pleckstrin homology domain containing, family H (with MyTH4 domain) member 1 (PLEKHH1), mRNA [NM_020715]	pleckstrin homology domain containing, family H (with MyTH4 domain) member 1
6.63653	-6.63653	-2.73043	down	TPPP3	Homo sapiens tubulin polymerization-promoting protein family member 3 (TPPP3), mRNA [NM_016140]	tubulin polymerization-promoting protein family member 3
3.27219	-3.27219	-1.71025	down	FRY	Homo sapiens furry homolog (Drosophila) (FRY), mRNA [NM_023037]	furry homolog (Drosophila)
4.90382	-4.90382	-2.29391	down		Homo sapiens cDNA FLJ13567 fis, clone PLACE1008331. [AK023629]
4.32332	-4.32332	-2.11214	down	C20orf201	Homo sapiens chromosome 20 open reading frame 201 (C20orf201), mRNA [NM_001007125]	chromosome 20 open reading frame 201
7.20993	-7.20993	-2.84999	down		PREDICTED: Homo sapiens hypothetical LOC100506798 (LOC100506798), partial miscRNA [XR_108399]
5.61148	-5.61148	-2.48838	down	FAM117A	Homo sapiens family with sequence similarity 117, member A (FAM117A), mRNA [NM_030802]	family with sequence similarity 117, member A
6.16038	-6.16038	-2.62302	down	TEKT2	Homo sapiens tektin 2 (testicular) (TEKT2), mRNA [NM_014466]	tektin 2 (testicular)
3.46426	-3.46426	-1.79255	down
3.00866	-3.00866	-1.58912	down	YPEL3	Homo sapiens yippee-like 3 (Drosophila) (YPEL3), transcript variant 1, mRNA [NM_031477]	yippee-like 3 (Drosophila)
4.79389	-4.79389	-2.2612	down		Homo sapiens cDNA FLJ37284 fis, clone BRAMY2013590. [AK094603]
3.88332	-3.88332	-1.95729	down	COL15A1	Homo sapiens collagen, type XV, alpha 1 (COL15A1), mRNA [NM_001855]	collagen, type XV, alpha 1
3.74531	-3.74531	-1.90508	down	CPAMD8	Homo sapiens C3 and PZP-like, alpha-2-macroglobulin domain containing 8 (CPAMD8), mRNA [NM_015692]	C3 and PZP-like, alpha-2-macroglobulin domain containing 8
4.15684	-4.15684	-2.05549	down
3.08406	-3.08406	-1.62483	down	DLX4	Homo sapiens distal-less homeobox 4 (DLX4), transcript variant 1, mRNA [NM_138281]	distal-less homeobox 4
3.28177	-3.28177	-1.71447	down
5.4355	-5.4355	-2.44241	down	C1QTNF6	Homo sapiens C1q and tumor necrosis factor related protein 6 (C1QTNF6), transcript variant 1, mRNA [NM_031910]	C1q and tumor necrosis factor related protein 6
4.97428	-4.97428	-2.31449	down	ST7-AS1	Homo sapiens ST7 antisense RNA 1 (non-protein coding) (ST7-AS1), antisense RNA [NR_002330]	ST7 antisense RNA 1 (non-protein coding)
3.20429	-3.20429	-1.68001	down	PAOX	Homo sapiens polyamine oxidase (exo-N4-amino) (PAOX), transcript variant 1, mRNA [NM_152911]	polyamine oxidase (exo-N4-amino)
3.08668	-3.08668	-1.62605	down	SAMD13	Homo sapiens sterile alpha motif domain containing 13 (SAMD13), transcript variant 1, mRNA [NM_001010971]	sterile alpha motif domain containing 13
3.01631	-3.01631	-1.59279	down	AKAP12	Homo sapiens A kinase (PRKA) anchor protein 12 (AKAP12), transcript variant 1, mRNA [NM_005100]	A kinase (PRKA) anchor protein 12
4.57725	-4.57725	-2.19448	down	RNF157	Homo sapiens ring finger protein 157 (RNF157), mRNA [NM_052916]	ring finger protein 157
3.23442	-3.23442	-1.69351	down	LOC285696	Homo sapiens hypothetical LOC285696 (LOC285696), non-coding RNA [NR_027253]	hypothetical LOC285696
4.14902	-4.14902	-2.05277	down	GDF15	Homo sapiens growth differentiation factor 15 (GDF15), mRNA [NM_004864]	growth differentiation factor 15
5.89964	-5.89964	-2.56063	down	BEX1	Homo sapiens brain expressed, X-linked 1 (BEX1), mRNA [NM_018476]	brain expressed, X-linked 1
4.75176	-4.75176	-2.24846	down	C18orf56	Homo sapiens chromosome 18 open reading frame 56 (C18orf56), mRNA [NM_001012716]	chromosome 18 open reading frame 56
3.0959	-3.0959	-1.63036	down	SCAMP5	Homo sapiens secretory carrier membrane protein 5 (SCAMP5), transcript variant 3, mRNA [NM_138967]	secretory carrier membrane protein 5
4.05613	-4.05613	-2.02011	down	RGL3	Homo sapiens ral guanine nucleotide dissociation stimulator-like 3 (RGL3), transcript variant 1, mRNA [NM_001161616]	ral guanine nucleotide dissociation stimulator-like 3
3.16896	-3.16896	-1.66401	down	TM7SF2	Homo sapiens transmembrane 7 superfamily member 2 (TM7SF2), mRNA [NM_003273]	transmembrane 7 superfamily member 2
4.28653	-4.28653	-2.09981	down	TMEM121	Homo sapiens transmembrane protein 121 (TMEM121), mRNA [NM_025268]	transmembrane protein 121
3.71707	-3.71707	-1.89416	down	HOXD8	Homo sapiens homeobox D8 (HOXD8), transcript variant 1, mRNA [NM_019558]	homeobox D8
4.76732	-4.76732	-2.25318	down	ATP6V0A4	Homo sapiens ATPase, H+ transporting, lysosomal V0 subunit a4 (ATP6V0A4), transcript variant 1, mRNA [NM_020632]	ATPase, H+ transporting, lysosomal V0 subunit a4
4.59945	-4.59945	-2.20146	down	KLRC3	Homo sapiens killer cell lectin-like receptor subfamily C, member 3 (KLRC3), transcript variant 2, mRNA [NM_007333]	killer cell lectin-like receptor subfamily C, member 3
3.68909	-3.68909	-1.88326	down	CA8	Homo sapiens carbonic anhydrase VIII (CA8), mRNA [NM_004056]	carbonic anhydrase VIII
3.96904	-3.96904	-1.98879	down	SV2B	Homo sapiens synaptic vesicle glycoprotein 2B (SV2B), transcript variant 1, mRNA [NM_014848]	synaptic vesicle glycoprotein 2B
4.51182	-4.51182	-2.17371	down	SORBS2	Homo sapiens sorbin and SH3 domain containing 2 (SORBS2), transcript variant 2, mRNA [NM_021069]	sorbin and SH3 domain containing 2
4.16517	-4.16517	-2.05838	down	DUSP5P	Homo sapiens dual specificity phosphatase 5 pseudogene (DUSP5P), non-coding RNA [NR_002834]	dual specificity phosphatase 5 pseudogene
3.07483	-3.07483	-1.62051	down	KIAA1958	KIAA1958 [Source:HGNC Symbol;Acc:23427] [ENST00000337530]	KIAA1958
3.18025	-3.18025	-1.66914	down	SLC25A42	Homo sapiens solute carrier family 25, member 42 (SLC25A42), mRNA [NM_178526]	solute carrier family 25, member 42
3.34214	-3.34214	-1.74077	down	LOC100289230	Homo sapiens hypothetical LOC100289230 (LOC100289230), non-coding RNA [NR_036530]	hypothetical LOC100289230
3.23401	-3.23401	-1.69332	down	NPTX1	Homo sapiens neuronal pentraxin I (NPTX1), mRNA [NM_002522]	neuronal pentraxin I
3.9903	-3.9903	-1.9965	down	LOC100129794	Homo sapiens hypothetical LOC100129794 (LOC100129794), non-coding RNA [NR_033240]	hypothetical LOC100129794
8.47848	-8.47848	-3.08381	down	COL18A1	Homo sapiens collagen, type XVIII, alpha 1 (COL18A1), transcript variant 1, mRNA [NM_030582]	collagen, type XVIII, alpha 1
3.40982	-3.40982	-1.7697	down		Homo sapiens cDNA clone IMAGE:5263455. [BC037328]
6.10983	-6.10983	-2.61113	down	SLC2A3	Homo sapiens solute carrier family 2 (facilitated glucose transporter), member 3 (SLC2A3), mRNA [NM_006931]	solute carrier family 2 (facilitated glucose transporter), member 3
4.35384	-4.35384	-2.12229	down	STOX1	Homo sapiens storkhead box 1 (STOX1), transcript variant 1, mRNA [NM_152709]	storkhead box 1
3.09299	-3.09299	-1.629	down	LOC440330	Homo sapiens, clone IMAGE:3543963, mRNA. [BC004968]	hypothetical protein LOC440330
3.54362	-3.54362	-1.82523	down	STMN3	Homo sapiens stathmin-like 3 (STMN3), mRNA [NM_015894]	stathmin-like 3
3.94387	-3.94387	-1.97961	down	C1orf170	Homo sapiens chromosome 1 open reading frame 170 (C1orf170), non-coding RNA [NR_027693]	chromosome 1 open reading frame 170
3.55095	-3.55095	-1.8282	down	RSPH1	Homo sapiens radial spoke head 1 homolog (Chlamydomonas) (RSPH1), mRNA [NM_080860]	radial spoke head 1 homolog (Chlamydomonas)
3.28659	-3.28659	-1.71659	down	ATP6AP1L	Homo sapiens ATPase, H+ transporting, lysosomal accessory protein 1-like (ATP6AP1L), mRNA [NM_001017971]	ATPase, H+ transporting, lysosomal accessory protein 1-like
5.83909	-5.83909	-2.54574	down	PDK4	Homo sapiens pyruvate dehydrogenase kinase, isozyme 4 (PDK4), nuclear gene encoding mitochondrial protein, mRNA [NM_002612]	pyruvate dehydrogenase kinase, isozyme 4
3.19889	-3.19889	-1.67757	down	RSPO3	Homo sapiens R-spondin 3 (RSPO3), mRNA [NM_032784]	R-spondin 3
3.23339	-3.23339	-1.69305	down
3.29277	-3.29277	-1.7193	down	ZFP90	Homo sapiens zinc finger protein 90 homolog (mouse) (ZFP90), mRNA [NM_133458]	zinc finger protein 90 homolog (mouse)
3.89108	-3.89108	-1.96017	down	PLEKHH2	Homo sapiens pleckstrin homology domain containing, family H (with MyTH4 domain) member 2 (PLEKHH2), mRNA [NM_172069]	pleckstrin homology domain containing, family H (with MyTH4 domain) member 2
3.79479	-3.79479	-1.92402	down
3.28068	-3.28068	-1.71399	down	NOTCH4	Homo sapiens notch 4 (NOTCH4), mRNA [NM_004557]	notch 4
3.08416	-3.08416	-1.62488	down	LOC154822	Homo sapiens cDNA FLJ43821 fis, clone TESTI4002290. [AK125809]	hypothetical LOC154822
4.73042	-4.73042	-2.24197	down		BX099483 Soares_fetal_liver_spleen_1NFLS_S1 Homo sapiens cDNA clone IMAGp998H034195, mRNA sequence [BX099483]
4.31821	-4.31821	-2.11043	down	TNFRSF25	Homo sapiens tumor necrosis factor receptor superfamily, member 25 (TNFRSF25), transcript variant 1, mRNA [NM_148965]	tumor necrosis factor receptor superfamily, member 25
5.05723	-5.05723	-2.33835	down		AGENCOURT_6543460 NIH_MGC_71 Homo sapiens cDNA clone IMAGE:5549618 5', mRNA sequence [BM552308]
3.17432	-3.17432	-1.66645	down		Homo sapiens, clone IMAGE:4857346, mRNA. [BC015783]
3.58287	-3.58287	-1.84112	down	GPR183	Homo sapiens G protein-coupled receptor 183 (GPR183), mRNA [NM_004951]	G protein-coupled receptor 183
4.6419	-4.6419	-2.21471	down	LOC344595	Homo sapiens hypothetical LOC344595 (LOC344595), transcript variant 1, non-coding RNA [NR_028301]	hypothetical LOC344595
3.76947	-3.76947	-1.91436	down	B3GALT4	Homo sapiens UDP-Gal:betaGlcNAc beta 1,3-galactosyltransferase, polypeptide 4 (B3GALT4), mRNA [NM_003782]	UDP-Gal:betaGlcNAc beta 1,3-galactosyltransferase, polypeptide 4
4.19853	-4.19853	-2.06988	down	PCSK4	Homo sapiens proprotein convertase subtilisin/kexin type 4 (PCSK4), mRNA [NM_017573]	proprotein convertase subtilisin/kexin type 4
4.19594	-4.19594	-2.069	down	PGPEP1	Homo sapiens pyroglutamyl-peptidase I (PGPEP1), mRNA [NM_017712]	pyroglutamyl-peptidase I
4.6059	-4.6059	-2.20348	down	CHST6	Homo sapiens carbohydrate (N-acetylglucosamine 6-O) sulfotransferase 6 (CHST6), mRNA [NM_021615]	carbohydrate (N-acetylglucosamine 6-O) sulfotransferase 6
5.34819	-5.34819	-2.41905	down	CYFIP2	Homo sapiens cytoplasmic FMR1 interacting protein 2 (CYFIP2), transcript variant 2, mRNA [NM_001037332]	cytoplasmic FMR1 interacting protein 2
4.65476	-4.65476	-2.21871	down	WIPI1	Homo sapiens WD repeat domain, phosphoinositide interacting 1 (WIPI1), mRNA [NM_017983]	WD repeat domain, phosphoinositide interacting 1
3.11462	-3.11462	-1.63906	down	SLC37A1	Homo sapiens solute carrier family 37 (glycerol-3-phosphate transporter), member 1 (SLC37A1), mRNA [NM_018964]	solute carrier family 37 (glycerol-3-phosphate transporter), member 1
3.79159	-3.79159	-1.9228	down	RBM24	Homo sapiens RNA binding motif protein 24 (RBM24), transcript variant 2, mRNA [NM_153020]	RNA binding motif protein 24
4.75883	-4.75883	-2.25061	down	C1orf226	Homo sapiens chromosome 1 open reading frame 226 (C1orf226), transcript variant 2, mRNA [NM_001085375]	chromosome 1 open reading frame 226
3.47523	-3.47523	-1.79711	down	FAM71E1	Homo sapiens family with sequence similarity 71, member E1 (FAM71E1), mRNA [NM_138411]	family with sequence similarity 71, member E1
3.30538	3.30538	1.72481	up	TOX	Homo sapiens thymocyte selection-associated high mobility group box (TOX), mRNA [NM_014729]	thymocyte selection-associated high mobility group box
3.53625	3.53625	1.82222	up	KRT80	Homo sapiens keratin 80 (KRT80), transcript variant 1, mRNA [NM_182507]	keratin 80
3.24511	3.24511	1.69827	up	FGF2	Homo sapiens fibroblast growth factor 2 (basic) (FGF2), mRNA [NM_002006]	fibroblast growth factor 2 (basic)
3.0241	3.0241	1.5965	up	IL18	Homo sapiens interleukin 18 (interferon-gamma-inducing factor) (IL18), mRNA [NM_001562]	interleukin 18 (interferon-gamma-inducing factor)
9.8268	9.8268	3.29672	up	FAM59A	Homo sapiens family with sequence similarity 59, member A (FAM59A), transcript variant 2, mRNA [NM_022751]	family with sequence similarity 59, member A
4.13172	4.13172	2.04674	up	SERPINE1	Homo sapiens serpin peptidase inhibitor, clade E (nexin, plasminogen activator inhibitor type 1), member 1 (SERPINE1), transcript variant 1, mRNA [NM_000602]	serpin peptidase inhibitor, clade E (nexin, plasminogen activator inhibitor type 1), member 1
3.79557	3.79557	1.92432	up
3.35564	3.35564	1.74659	up	TP53I3	Homo sapiens tumor protein p53 inducible protein 3 (TP53I3), transcript variant 1, mRNA [NM_004881]	tumor protein p53 inducible protein 3
6.13645	6.13645	2.6174	up	SCG5	Homo sapiens secretogranin V (7B2 protein) (SCG5), transcript variant 2, mRNA [NM_003020]	secretogranin V (7B2 protein)
5.07652	5.07652	2.34384	up	PPARG	Homo sapiens peroxisome proliferator-activated receptor gamma (PPARG), transcript variant 3, mRNA [NM_138711]	peroxisome proliferator-activated receptor gamma
3.67616	3.67616	1.8782	up	DLX2	Homo sapiens distal-less homeobox 2 (DLX2), mRNA [NM_004405]	distal-less homeobox 2
3.23069	3.23069	1.69184	up	C9orf150	Homo sapiens chromosome 9 open reading frame 150 (C9orf150), mRNA [NM_203403]	chromosome 9 open reading frame 150
3.15429	3.15429	1.65731	up	ADM	Homo sapiens adrenomedullin (ADM), mRNA [NM_001124]	adrenomedullin
3.50086	3.50086	1.80771	up
4.61594	4.61594	2.20662	up	DEPTOR	Homo sapiens DEP domain containing MTOR-interacting protein (DEPTOR), mRNA [NM_022783]	DEP domain containing MTOR-interacting protein
3.42784	3.42784	1.7773	up		Homo sapiens cDNA: FLJ22487 fis, clone HRC10931. [AK026140]
29.5383	29.5383	4.88451	up	MGMT	Homo sapiens O-6-methylguanine-DNA methyltransferase (MGMT), mRNA [NM_002412]	O-6-methylguanine-DNA methyltransferase
4.86852	4.86852	2.28348	up	CLDN1	Homo sapiens claudin 1 (CLDN1), mRNA [NM_021101]	claudin 1
3.52865	3.52865	1.81912	up	LPHN2	Homo sapiens latrophilin 2 (LPHN2), mRNA [NM_012302]	latrophilin 2
3.86426	3.86426	1.95019	up	DOCK11	Homo sapiens dedicator of cytokinesis 11 (DOCK11), mRNA [NM_144658]	dedicator of cytokinesis 11
3.57771	3.57771	1.83904	up	HMOX1	Homo sapiens heme oxygenase (decycling) 1 (HMOX1), mRNA [NM_002133]	heme oxygenase (decycling) 1
18.9236	18.9236	4.24211	up	CFH	Homo sapiens complement factor H (CFH), transcript variant 1, mRNA [NM_000186]	complement factor H
9.82246	9.82246	3.29609	up	AQP1	Homo sapiens aquaporin 1 (Colton blood group) (AQP1), transcript variant 1, mRNA [NM_198098]	aquaporin 1 (Colton blood group)
12.4061	12.4061	3.63298	up	DPYSL3	Homo sapiens dihydropyrimidinase-like 3 (DPYSL3), transcript variant 2, mRNA [NM_001387]	dihydropyrimidinase-like 3
3.83569	3.83569	1.93949	up
3.40862	3.40862	1.76919	up	SLC30A1	Homo sapiens solute carrier family 30 (zinc transporter), member 1 (SLC30A1), mRNA [NM_021194]	solute carrier family 30 (zinc transporter), member 1
35.2634	35.2634	5.1401	up	FOLR1	Homo sapiens folate receptor 1 (adult) (FOLR1), transcript variant 1, mRNA [NM_016725]	folate receptor 1 (adult)
3.18777	3.18777	1.67255	up	RNF125	Homo sapiens cDNA: FLJ23481 fis, clone KAIA03003. [AK027134]	ring finger protein 125
4.41777	4.41777	2.14332	up	ID2	Homo sapiens inhibitor of DNA binding 2, dominant negative helix-loop-helix protein (ID2), mRNA [NM_002166]	inhibitor of DNA binding 2, dominant negative helix-loop-helix protein
7.95312	7.95312	2.99152	up	ARHGAP22	Homo sapiens Rho GTPase activating protein 22 (ARHGAP22), mRNA [NM_021226]	Rho GTPase activating protein 22
3.05332	3.05332	1.61038	up	TUFT1	Homo sapiens tuftelin 1 (TUFT1), transcript variant 1, mRNA [NM_020127]	tuftelin 1
4.7953	4.7953	2.26162	up	LBH	Homo sapiens limb bud and heart development homolog (mouse) (LBH), mRNA [NM_030915]	limb bud and heart development homolog (mouse)
3.56501	3.56501	1.83391	up	ABCD3	Homo sapiens ATP-binding cassette, sub-family D (ALD), member 3 (ABCD3), transcript variant 1, mRNA [NM_002858]	ATP-binding cassette, sub-family D (ALD), member 3
11.122	11.122	3.47535	up	ANXA10	Homo sapiens annexin A10 (ANXA10), mRNA [NM_007193]	annexin A10
3.50687	3.50687	1.81018	up	HOOK1	Homo sapiens hook homolog 1 (Drosophila) (HOOK1), mRNA [NM_015888]	hook homolog 1 (Drosophila)
4.3053	4.3053	2.10611	up		oe06h09.s1 NCI_CGAP_Ov2 Homo sapiens cDNA clone IMAGE:1385153, mRNA sequence [AA837799]
41.5286	41.5286	5.37603	up	MFAP5	Homo sapiens microfibrillar associated protein 5 (MFAP5), mRNA [NM_003480]	microfibrillar associated protein 5
4.79965	4.79965	2.26293	up	AKR1C1	Homo sapiens aldo-keto reductase family 1, member C1 (dihydrodiol dehydrogenase 1; 20-alpha (3-alpha)-hydroxysteroid dehydrogenase) (AKR1C1), mRNA [NM_001353]	aldo-keto reductase family 1, member C1 (dihydrodiol dehydrogenase 1; 20-alpha (3-alpha)-hydroxysteroid dehydrogenase)
6.56085	6.56085	2.71388	up		GB
3.66938	3.66938	1.87553	up	WNT7B	Homo sapiens wingless-type MMTV integration site family, member 7B (WNT7B), mRNA [NM_058238]	wingless-type MMTV integration site family, member 7B
10.9198	10.9198	3.44888	up	PNMA2	Homo sapiens paraneoplastic antigen MA2 (PNMA2), mRNA [NM_007257]	paraneoplastic antigen MA2
3.83447	3.83447	1.93903	up	STK38L	Homo sapiens serine/threonine kinase 38 like (STK38L), mRNA [NM_015000]	serine/threonine kinase 38 like
4.38087	4.38087	2.13122	up	CNTNAP3B	Homo sapiens contactin associated protein-like 3B (CNTNAP3B), mRNA [NM_001201380]	contactin associated protein-like 3B
4.90052	4.90052	2.29293	up	ROR1	receptor tyrosine kinase-like orphan receptor 1 [Source:HGNC Symbol;Acc:10256] [ENST00000371079]	receptor tyrosine kinase-like orphan receptor 1
32.2568	32.2568	5.01153	up	GBP1	Homo sapiens guanylate binding protein 1, interferon-inducible (GBP1), mRNA [NM_002053]	guanylate binding protein 1, interferon-inducible
16.7788	16.7788	4.06857	up	AQP1	Homo sapiens aquaporin 1 (Colton blood group) (AQP1), transcript variant 1, mRNA [NM_198098]	aquaporin 1 (Colton blood group)
3.79946	3.79946	1.92579	up	CMTM7	Homo sapiens CKLF-like MARVEL transmembrane domain containing 7 (CMTM7), transcript variant 1, mRNA [NM_138410]	CKLF-like MARVEL transmembrane domain containing 7
5.83806	5.83806	2.54549	up	FRMD5	Homo sapiens FERM domain containing 5 (FRMD5), transcript variant 2, mRNA [NM_032892]	FERM domain containing 5
4.05957	4.05957	2.02133	up	LOC100506305	Homo sapiens hypothetical LOC100506305 (LOC100506305), non-coding RNA [NR_038904]	hypothetical LOC100506305
14.3969	14.3969	3.84769	up	CFHR3	Homo sapiens complement factor H-related 3 (CFHR3), transcript variant 1, mRNA [NM_021023]	complement factor H-related 3
6.91942	6.91942	2.79065	up	AMIGO2	Homo sapiens adhesion molecule with Ig-like domain 2 (AMIGO2), transcript variant 2, mRNA [NM_181847]	adhesion molecule with Ig-like domain 2
4.19516	4.19516	2.06873	up	ID2	Homo sapiens inhibitor of DNA binding 2, dominant negative helix-loop-helix protein (ID2), mRNA [NM_002166]	inhibitor of DNA binding 2, dominant negative helix-loop-helix protein
3.08437	3.08437	1.62497	up	ACTA2	Homo sapiens actin, alpha 2, smooth muscle, aorta (ACTA2), transcript variant 2, mRNA [NM_001613]	actin, alpha 2, smooth muscle, aorta
3.66531	3.66531	1.87393	up	ENC1	Homo sapiens ectodermal-neural cortex 1 (with BTB-like domain) (ENC1), mRNA [NM_003633]	ectodermal-neural cortex 1 (with BTB-like domain)
6.08472	6.08472	2.60519	up	SLC1A1	Homo sapiens solute carrier family 1 (neuronal/epithelial high affinity glutamate transporter, system Xag), member 1 (SLC1A1), mRNA [NM_004170]	solute carrier family 1 (neuronal/epithelial high affinity glutamate transporter, system Xag), member 1
3.31117	3.31117	1.72734	up	OSBPL3	Homo sapiens oxysterol binding protein-like 3 (OSBPL3), transcript variant 1, mRNA [NM_015550]	oxysterol binding protein-like 3
6.22149	6.22149	2.63726	up	DPYSL3	Homo sapiens dihydropyrimidinase-like 3 (DPYSL3), transcript variant 2, mRNA [NM_001387]	dihydropyrimidinase-like 3
11.9543	11.9543	3.57946	up	TNS4	Homo sapiens tensin 4 (TNS4), mRNA [NM_032865]	tensin 4
3.10231	3.10231	1.63334	up	BVES	Homo sapiens blood vessel epicardial substance (BVES), transcript variant B, mRNA [NM_147147]	blood vessel epicardial substance
3.03152	3.03152	1.60004	up	HSPA1A	Homo sapiens heat shock 70kDa protein 1A (HSPA1A), mRNA [NM_005345]	heat shock 70kDa protein 1A
10.5853	10.5853	3.40398	up	CA12	Homo sapiens carbonic anhydrase XII (CA12), transcript variant 1, mRNA [NM_001218]	carbonic anhydrase XII
4.97484	4.97484	2.31465	up	ROR1	Homo sapiens receptor tyrosine kinase-like orphan receptor 1 (ROR1), transcript variant 1, mRNA [NM_005012]	receptor tyrosine kinase-like orphan receptor 1
9.21059	9.21059	3.20329	up	NRG1	Homo sapiens neuregulin 1 (NRG1), transcript variant HRG-gamma, mRNA [NM_004495]	neuregulin 1
3.26643	3.26643	1.70772	up
9.25633	9.25633	3.21044	up	SERPINB5	Homo sapiens serpin peptidase inhibitor, clade B (ovalbumin), member 5 (SERPINB5), mRNA [NM_002639]	serpin peptidase inhibitor, clade B (ovalbumin), member 5
3.14415	3.14415	1.65267	up	TNFRSF12A	Homo sapiens tumor necrosis factor receptor superfamily, member 12A (TNFRSF12A), mRNA [NM_016639]	tumor necrosis factor receptor superfamily, member 12A
8.24475	8.24475	3.04348	up	ANTXR2	Homo sapiens anthrax toxin receptor 2 (ANTXR2), transcript variant 1, mRNA [NM_058172]	anthrax toxin receptor 2
4.61333	4.61333	2.20581	up	AKR1C1	Homo sapiens aldo-keto reductase family 1, member C1 (dihydrodiol dehydrogenase 1; 20-alpha (3-alpha)-hydroxysteroid dehydrogenase) (AKR1C1), mRNA [NM_001353]	aldo-keto reductase family 1, member C1 (dihydrodiol dehydrogenase 1; 20-alpha (3-alpha)-hydroxysteroid dehydrogenase)
3.58272	3.58272	1.84106	up	SC5DL	Homo sapiens sterol-C5-desaturase (ERG3 delta-5-desaturase homolog, S. cerevisiae)-like (SC5DL), transcript variant 2, mRNA [NM_001024956]	sterol-C5-desaturase (ERG3 delta-5-desaturase homolog, S. cerevisiae)-like
5.53658	5.53658	2.46899	up		Q4TBH3_TETNG (Q4TBH3) Chromosome 13 SCAF7124, whole genome shotgun sequence, partial (3%) [THC2668815]
3.91155	3.91155	1.96774	up	ANO4	Homo sapiens anoctamin 4 (ANO4), mRNA [NM_178826]	anoctamin 4
5.19758	5.19758	2.37784	up	PLBD1	Homo sapiens phospholipase B domain containing 1 (PLBD1), mRNA [NM_024829]	phospholipase B domain containing 1
5.76221	5.76221	2.52662	up	AKR1C1	Homo sapiens aldo-keto reductase family 1, member C1 (dihydrodiol dehydrogenase 1; 20-alpha (3-alpha)-hydroxysteroid dehydrogenase) (AKR1C1), mRNA [NM_001353]	aldo-keto reductase family 1, member C1 (dihydrodiol dehydrogenase 1; 20-alpha (3-alpha)-hydroxysteroid dehydrogenase)
3.18544	3.18544	1.67149	up	LHX9	LIM homeobox 9 [Source:HGNC Symbol;Acc:14222] [ENST00000367391]	LIM homeobox 9
3.38209	3.38209	1.75792	up	HTR1D	Homo sapiens 5-hydroxytryptamine (serotonin) receptor 1D (HTR1D), mRNA [NM_000864]	5-hydroxytryptamine (serotonin) receptor 1D
6.34965	6.34965	2.66668	up
3.0049	3.0049	1.58732	up	DCBLD1	discoidin, CUB and LCCL domain containing 1 [Source:HGNC Symbol;Acc:21479] [ENST00000338728]	discoidin, CUB and LCCL domain containing 1
3.46003	3.46003	1.79078	up
5.45294	5.45294	2.44703	up	CHST11	Homo sapiens carbohydrate (chondroitin 4) sulfotransferase 11 (CHST11), transcript variant 1, mRNA [NM_018413]	carbohydrate (chondroitin 4) sulfotransferase 11
3.25013	3.25013	1.7005	up		Homo sapiens hypothetical LOC554207, mRNA (cDNA clone MGC:21504 IMAGE:3882600), complete cds. [BC031469]
3.96641	3.96641	1.98783	up	PRR16	Homo sapiens proline rich 16 (PRR16), mRNA [NM_016644]	proline rich 16
4.63177	4.63177	2.21156	up	KRT80	Homo sapiens keratin 80 (KRT80), transcript variant 1, mRNA [NM_182507]	keratin 80
3.61071	3.61071	1.85228	up	DPYD	Homo sapiens dihydropyrimidine dehydrogenase (DPYD), transcript variant 2, mRNA [NM_001160301]	dihydropyrimidine dehydrogenase
3.47685	3.47685	1.79778	up	LOC439949	Homo sapiens hypothetical LOC439949 (LOC439949), transcript variant 1, non-coding RNA [NR_036502]	hypothetical LOC439949
6.03438	6.03438	2.59321	up	CARD6	Homo sapiens caspase recruitment domain family, member 6 (CARD6), mRNA [NM_032587]	caspase recruitment domain family, member 6
3.11453	3.11453	1.63901	up	GAGE7	Homo sapiens G antigen 7 (GAGE7), mRNA [NM_021123]	G antigen 7
3.1872	3.1872	1.67229	up	OSMR	Homo sapiens oncostatin M receptor (OSMR), transcript variant 1, mRNA [NM_003999]	oncostatin M receptor
3.71746	3.71746	1.89432	up	LOC728264	Homo sapiens hypothetical LOC728264 (LOC728264), non-coding RNA [NR_027180]	hypothetical LOC728264
3.47577	3.47577	1.79733	up	IL1R1	Homo sapiens interleukin 1 receptor, type I (IL1R1), mRNA [NM_000877]	interleukin 1 receptor, type I
11.0543	11.0543	3.46653	up	SLC22A23	Homo sapiens solute carrier family 22, member 23 (SLC22A23), transcript variant 1, mRNA [NM_015482]	solute carrier family 22, member 23
4.36559	4.36559	2.12618	up	ERBB4	Homo sapiens v-erb-a erythroblastic leukemia viral oncogene homolog 4 (avian) (ERBB4), transcript variant JM-a/CVT-1, mRNA [NM_005235]	v-erb-a erythroblastic leukemia viral oncogene homolog 4 (avian)
5.03025	5.03025	2.33063	up	TLR4	Homo sapiens toll-like receptor 4 (TLR4), transcript variant 1, mRNA [NM_138554]	toll-like receptor 4
7.17231	7.17231	2.84244	up	FAM189A2	Homo sapiens family with sequence similarity 189, member A2 (FAM189A2), transcript variant 1, mRNA [NM_004816]	family with sequence similarity 189, member A2
10.0984	10.0984	3.33605	up	ICAM2	Homo sapiens intercellular adhesion molecule 2 (ICAM2), transcript variant 5, mRNA [NM_000873]	intercellular adhesion molecule 2
7.52881	7.52881	2.91242	up	PCDHA11	Homo sapiens protocadherin alpha 11 (PCDHA11), transcript variant 1, mRNA [NM_018902]	protocadherin alpha 11
6.5606	6.5606	2.71383	up	DPYD	Homo sapiens dihydropyrimidine dehydrogenase (DPYD), transcript variant 1, mRNA [NM_000110]	dihydropyrimidine dehydrogenase
3.0009	3.0009	1.58539	up	FNDC3B	fibronectin type III domain containing 3B [Source:HGNC Symbol;Acc:24670] [ENST00000476794]	fibronectin type III domain containing 3B
5.06836	5.06836	2.34152	up	ACSL1	Homo sapiens acyl-CoA synthetase long-chain family member 1 (ACSL1), mRNA [NM_001995]	acyl-CoA synthetase long-chain family member 1
3.29896	3.29896	1.72201	up	EN1	Homo sapiens engrailed homeobox 1 (EN1), mRNA [NM_001426]	engrailed homeobox 1
3.24688	3.24688	1.69905	up	ALDH1A3	Homo sapiens aldehyde dehydrogenase 1 family, member A3 (ALDH1A3), mRNA [NM_000693]	aldehyde dehydrogenase 1 family, member A3
3.36995	3.36995	1.75273	up	CHST11	Homo sapiens carbohydrate (chondroitin 4) sulfotransferase 11 (CHST11), transcript variant 1, mRNA [NM_018413]	carbohydrate (chondroitin 4) sulfotransferase 11
3.02951	3.02951	1.59909	up	GPRC5A	Homo sapiens G protein-coupled receptor, family C, group 5, member A (GPRC5A), mRNA [NM_003979]	G protein-coupled receptor, family C, group 5, member A
3.05365	3.05365	1.61053	up	DCBLD1	discoidin, CUB and LCCL domain containing 1 [Source:HGNC Symbol;Acc:21479] [ENST00000338728]	discoidin, CUB and LCCL domain containing 1
3.71325	3.71325	1.89268	up	C9orf3	Homo sapiens chromosome 9 open reading frame 3 (C9orf3), transcript variant 2, mRNA [NM_032823]	chromosome 9 open reading frame 3
3.58436	3.58436	1.84171	up	TLR4	Homo sapiens toll-like receptor 4 (TLR4), transcript variant 1, mRNA [NM_138554]	toll-like receptor 4
4.92227	4.92227	2.29932	up	C4BPB	Homo sapiens complement component 4 binding protein, beta (C4BPB), transcript variant 1, mRNA [NM_000716]	complement component 4 binding protein, beta
4.14402	4.14402	2.05103	up	DPYD	Homo sapiens dihydropyrimidine dehydrogenase (DPYD), transcript variant 1, mRNA [NM_000110]	dihydropyrimidine dehydrogenase
3.80626	3.80626	1.92838	up	MFAP3L	Homo sapiens microfibrillar-associated protein 3-like (MFAP3L), transcript variant 1, mRNA [NM_021647]	microfibrillar-associated protein 3-like
5.59483	5.59483	2.48409	up		Homo sapiens mRNA; cDNA DKFZp586J1717 (from clone DKFZp586J1717). [AL117454]
5.39917	5.39917	2.43274	up	ADAM19	Homo sapiens ADAM metallopeptidase domain 19 (ADAM19), mRNA [NM_033274]	ADAM metallopeptidase domain 19
5.7694	5.7694	2.52842	up	ARHGDIB	Homo sapiens Rho GDP dissociation inhibitor (GDI) beta (ARHGDIB), mRNA [NM_001175]	Rho GDP dissociation inhibitor (GDI) beta
4.21118	4.21118	2.07422	up	TIMP3	Homo sapiens TIMP metallopeptidase inhibitor 3 (TIMP3), mRNA [NM_000362]	TIMP metallopeptidase inhibitor 3
8.89638	8.89638	3.15322	up	FAM59A	Homo sapiens family with sequence similarity 59, member A (FAM59A), transcript variant 2, mRNA [NM_022751]	family with sequence similarity 59, member A
3.33314	3.33314	1.73688	up		601238109F1 NIH_MGC_44 Homo sapiens cDNA clone IMAGE:3609890 5', mRNA sequence [BE379139]
3.66865	3.66865	1.87525	up	MGP	Homo sapiens matrix Gla protein (MGP), transcript variant 2, mRNA [NM_000900]	matrix Gla protein
4.16625	4.16625	2.05875	up	DKK1	Homo sapiens dickkopf homolog 1 (Xenopus laevis) (DKK1), mRNA [NM_012242]	dickkopf homolog 1 (Xenopus laevis)
3.48095	3.48095	1.79948	up	STK17A	Homo sapiens serine/threonine kinase 17a (STK17A), mRNA [NM_004760]	serine/threonine kinase 17a
4.17799	4.17799	2.06281	up	CNTNAP3	Homo sapiens contactin associated protein-like 3 (CNTNAP3), mRNA [NM_033655]	contactin associated protein-like 3
4.48798	4.48798	2.16607	up	EML1	Homo sapiens echinoderm microtubule associated protein like 1 (EML1), transcript variant 1, mRNA [NM_001008707]	echinoderm microtubule associated protein like 1
3.51216	3.51216	1.81236	up	CXorf26	Homo sapiens chromosome X open reading frame 26 (CXorf26), mRNA [NM_016500]	chromosome X open reading frame 26
4.58779	4.58779	2.1978	up
4.0111	4.0111	2.004	up	DLX2	Homo sapiens distal-less homeobox 2 (DLX2), mRNA [NM_004405]	distal-less homeobox 2
43.9832	43.9832	5.45888	up	FGF12	Homo sapiens fibroblast growth factor 12 (FGF12), transcript variant 2, mRNA [NM_004113]	fibroblast growth factor 12
3.3341	3.3341	1.7373	up
3.38947	3.38947	1.76106	up	DNAJA4	Homo sapiens DnaJ (Hsp40) homolog, subfamily A, member 4 (DNAJA4), transcript variant 1, mRNA [NM_018602]	DnaJ (Hsp40) homolog, subfamily A, member 4
3.55777	3.55777	1.83097	up	LETM2	Homo sapiens leucine zipper-EF-hand containing transmembrane protein 2 (LETM2), nuclear gene encoding mitochondrial protein, transcript variant 2, mRNA [NM_144652]	leucine zipper-EF-hand containing transmembrane protein 2
5.44423	5.44423	2.44473	up	FAM111A	Homo sapiens family with sequence similarity 111, member A (FAM111A), transcript variant 1, mRNA [NM_022074]	family with sequence similarity 111, member A
4.65966	4.65966	2.22022	up	IL1RAP	Homo sapiens interleukin 1 receptor accessory protein (IL1RAP), transcript variant 1, mRNA [NM_002182]	interleukin 1 receptor accessory protein
4.82559	4.82559	2.27071	up	ACTC1	Homo sapiens actin, alpha, cardiac muscle 1 (ACTC1), mRNA [NM_005159]	actin, alpha, cardiac muscle 1
5.03533	5.03533	2.33209	up	MUC16	Homo sapiens mucin 16, cell surface associated (MUC16), mRNA [NM_024690]	mucin 16, cell surface associated
6.64042	6.64042	2.73128	up	EMP1	Homo sapiens epithelial membrane protein 1 (EMP1), mRNA [NM_001423]	epithelial membrane protein 1
3.44466	3.44466	1.78436	up	FHIT	Homo sapiens fragile histidine triad gene (FHIT), transcript variant 1, mRNA [NM_002012]	fragile histidine triad gene
10.9013	10.9013	3.44643	up	FAM19A2	Homo sapiens family with sequence similarity 19 (chemokine (C-C motif)-like), member A2 (FAM19A2), mRNA [NM_178539]	family with sequence similarity 19 (chemokine (C-C motif)-like), member A2
4.10401	4.10401	2.03703	up	EMP1	Homo sapiens epithelial membrane protein 1, mRNA (cDNA clone IMAGE:4691099), partial cds. [BC017854]	epithelial membrane protein 1
3.45742	3.45742	1.78969	up	PLAG1	Homo sapiens pleiomorphic adenoma gene 1 (PLAG1), transcript variant 1, mRNA [NM_002655]	pleiomorphic adenoma gene 1
4.07535	4.07535	2.02692	up	TMEM158	Homo sapiens transmembrane protein 158 (gene/pseudogene) (TMEM158), mRNA [NM_015444]	transmembrane protein 158 (gene/pseudogene)
4.54064	4.54064	2.1829	up	LOC100132330	PREDICTED: Homo sapiens hypothetical LOC100132330, transcript variant 2 (LOC100132330), partial miscRNA [XR_109955]	hypothetical LOC100132330
3.1148	3.1148	1.63914	up	HEG1	Homo sapiens HEG homolog 1 (zebrafish) (HEG1), mRNA [NM_020733]	HEG homolog 1 (zebrafish)
8.81403	8.81403	3.1398	up	C5orf46	Homo sapiens chromosome 5 open reading frame 46 (C5orf46), mRNA [NM_206966]	chromosome 5 open reading frame 46
60.6212	60.6212	5.92175	up	PDE2A	Homo sapiens phosphodiesterase 2A, cGMP-stimulated (PDE2A), transcript variant 1, mRNA [NM_002599]	phosphodiesterase 2A, cGMP-stimulated
3.73731	3.73731	1.902	up	PRR16	Homo sapiens proline rich 16 (PRR16), mRNA [NM_016644]	proline rich 16
3.09764	3.09764	1.63117	up	PYCARD	Homo sapiens PYD and CARD domain containing (PYCARD), transcript variant 1, mRNA [NM_013258]	PYD and CARD domain containing
6.90887	6.90887	2.78845	up	INPP4B	Homo sapiens inositol polyphosphate-4-phosphatase, type II, 105kDa (INPP4B), transcript variant 1, mRNA [NM_003866]	inositol polyphosphate-4-phosphatase, type II, 105kDa
3.24294	3.24294	1.6973	up	MICAL2	Homo sapiens microtubule associated monoxygenase, calponin and LIM domain containing 2 (MICAL2), mRNA [NM_014632]	microtubule associated monoxygenase, calponin and LIM domain containing 2
3.00051	3.00051	1.58521	up
3.27497	3.27497	1.71148	up	OSBPL6	Homo sapiens oxysterol binding protein-like 6 (OSBPL6), transcript variant 1, mRNA [NM_032523]	oxysterol binding protein-like 6
3.56514	3.56514	1.83396	up	EPHA4	Homo sapiens EPH receptor A4 (EPHA4), mRNA [NM_004438]	EPH receptor A4
4.13521	4.13521	2.04796	up	KRT7	Homo sapiens keratin 7 (KRT7), mRNA [NM_005556]	keratin 7
4.02675	4.02675	2.00962	up	HCP5	Homo Sapiens P5-1 mRNA, complete cds. [L06175]	HLA complex P5
3.56041	3.56041	1.83204	up	INA	Homo sapiens internexin neuronal intermediate filament protein, alpha (INA), mRNA [NM_032727]	internexin neuronal intermediate filament protein, alpha
5.92945	5.92945	2.5679	up	KCNMB4	Homo sapiens potassium large conductance calcium-activated channel, subfamily M, beta member 4 (KCNMB4), mRNA [NM_014505]	potassium large conductance calcium-activated channel, subfamily M, beta member 4
8.29509	8.29509	3.05226	up	ZC4H2	Homo sapiens zinc finger, C4H2 domain containing (ZC4H2), transcript variant 1, mRNA [NM_018684]	zinc finger, C4H2 domain containing
8.28985	8.28985	3.05135	up	RBP1	Homo sapiens retinol binding protein 1, cellular (RBP1), transcript variant 1, mRNA [NM_002899]	retinol binding protein 1, cellular
4.73132	4.73132	2.24224	up	C6orf141	Homo sapiens chromosome 6 open reading frame 141 (C6orf141), mRNA [NM_001145652]	chromosome 6 open reading frame 141
10.5221	10.5221	3.39535	up	FNDC1	Homo sapiens fibronectin type III domain containing 1 (FNDC1), mRNA [NM_032532]	fibronectin type III domain containing 1
4.26408	4.26408	2.09223	up	MYO5B	Homo sapiens myosin VB (MYO5B), mRNA [NM_001080467]	myosin VB
5.76929	5.76929	2.52839	up	SPINK6	Homo sapiens serine peptidase inhibitor, Kazal type 6 (SPINK6), transcript variant 1, mRNA [NM_205841]	serine peptidase inhibitor, Kazal type 6
4.02018	4.02018	2.00726	up	HEG1	Homo sapiens HEG homolog 1 (zebrafish) (HEG1), mRNA [NM_020733]	HEG homolog 1 (zebrafish)
5.57439	5.57439	2.47881	up	MRGPRF	Homo sapiens MAS-related GPR, member F (MRGPRF), transcript variant 2, mRNA [NM_145015]	MAS-related GPR, member F
4.63968	4.63968	2.21402	up	ARAP2	Homo sapiens ArfGAP with RhoGAP domain, ankyrin repeat and PH domain 2 (ARAP2), mRNA [NM_015230]	ArfGAP with RhoGAP domain, ankyrin repeat and PH domain 2
3.68033	3.68033	1.87984	up	MIR155HG	Homo sapiens MIR155 host gene (non-protein coding) (MIR155HG), non-coding RNA [NR_001458]	MIR155 host gene (non-protein coding)
45.737	45.737	5.51529	up	SPOCD1	Homo sapiens SPOC domain containing 1 (SPOCD1), mRNA [NM_144569]	SPOC domain containing 1
3.69913	3.69913	1.88719	up	OSBPL6	Homo sapiens oxysterol binding protein-like 6 (OSBPL6), transcript variant 3, mRNA [NM_001201480]	oxysterol binding protein-like 6
6.40042	6.40042	2.67817	up	C6orf141	chromosome 6 open reading frame 141 [Source:HGNC Symbol;Acc:21351] [ENST00000530382]	chromosome 6 open reading frame 141
4.25996	4.25996	2.09084	up	EPHA4	Homo sapiens EPH receptor A4 (EPHA4), mRNA [NM_004438]	EPH receptor A4
5.96773	5.96773	2.57718	up	CDH6	Homo sapiens cadherin 6, type 2, K-cadherin (fetal kidney) (CDH6), mRNA [NM_004932]	cadherin 6, type 2, K-cadherin (fetal kidney)
7.30797	7.30797	2.86947	up	CDKN2B	Homo sapiens cyclin-dependent kinase inhibitor 2B (p15, inhibits CDK4) (CDKN2B), transcript variant 2, mRNA [NM_078487]	cyclin-dependent kinase inhibitor 2B (p15, inhibits CDK4)
13.5495	13.5495	3.76017	up	CFH	Homo sapiens complement factor H (CFH), transcript variant 2, mRNA [NM_001014975]	complement factor H
4.73313	4.73313	2.2428	up	LAMB3	Homo sapiens laminin, beta 3 (LAMB3), transcript variant 2, mRNA [NM_001017402]	laminin, beta 3
3.7113	3.7113	1.89193	up	STK17A	Homo sapiens serine/threonine kinase 17a (STK17A), mRNA [NM_004760]	serine/threonine kinase 17a
4.39942	4.39942	2.13731	up	PROS1	Homo sapiens protein S (alpha) (PROS1), mRNA [NM_000313]	protein S (alpha)
11.6793	11.6793	3.54589	up	LOC100507127	Homo sapiens hypothetical LOC100507127 (LOC100507127), non-coding RNA [NR_038291]	hypothetical LOC100507127
5.81819	5.81819	2.54057	up
3.20581	3.20581	1.68069	up	PTHLH	Homo sapiens parathyroid hormone-like hormone (PTHLH), transcript variant 1, mRNA [NM_198965]	parathyroid hormone-like hormone
3.71932	3.71932	1.89504	up	ZCCHC7	zinc finger, CCHC domain containing 7 [Source:HGNC Symbol;Acc:26209] [ENST00000322831]	zinc finger, CCHC domain containing 7
3.01071	3.01071	1.59011	up	THBS1	Homo sapiens thrombospondin 1 (THBS1), mRNA [NM_003246]	thrombospondin 1
3.25364	3.25364	1.70206	up	CXorf26	Homo sapiens chromosome X open reading frame 26 (CXorf26), mRNA [NM_016500]	chromosome X open reading frame 26
3.00982	3.00982	1.58968	up	DIO2	Homo sapiens deiodinase, iodothyronine, type II (DIO2), transcript variant 1, mRNA [NM_013989]	deiodinase, iodothyronine, type II
6.62743	6.62743	2.72845	up	PTGES	Homo sapiens prostaglandin E synthase (PTGES), mRNA [NM_004878]	prostaglandin E synthase
6.57957	6.57957	2.71799	up	XK	Homo sapiens X-linked Kx blood group (McLeod syndrome) (XK), mRNA [NM_021083]	X-linked Kx blood group (McLeod syndrome)
4.06534	4.06534	2.02337	up	ID1	Homo sapiens inhibitor of DNA binding 1, dominant negative helix-loop-helix protein (ID1), transcript variant 1, mRNA [NM_002165]	inhibitor of DNA binding 1, dominant negative helix-loop-helix protein
4.04472	4.04472	2.01604	up	LXN	Homo sapiens latexin (LXN), mRNA [NM_020169]	latexin
3.23102	3.23102	1.69199	up	HS3ST3B1	heparan sulfate (glucosamine) 3-O-sulfotransferase 3B1 [Source:HGNC Symbol;Acc:5198] [ENST00000360954]	heparan sulfate (glucosamine) 3-O-sulfotransferase 3B1
9.65098	9.65098	3.27068	up	GLIPR1	Homo sapiens GLI pathogenesis-related 1 (GLIPR1), mRNA [NM_006851]	GLI pathogenesis-related 1
3.59304	3.59304	1.8452	up	KRT8P41	Homo sapiens keratin 8 pseudogene 41 (KRT8P41), non-coding RNA [NR_027713]	keratin 8 pseudogene 41
4.71529	4.71529	2.23735	up	LHFP	Homo sapiens lipoma HMGIC fusion partner (LHFP), mRNA [NM_005780]	lipoma HMGIC fusion partner
8.23283	8.23283	3.04139	up	ODZ2	Homo sapiens odz, odd Oz/ten-m homolog 2 (Drosophila) (ODZ2), mRNA [NM_001122679]	odz, odd Oz/ten-m homolog 2 (Drosophila)
3.80143	3.80143	1.92654	up	JAG1	Homo sapiens jagged 1 (JAG1), mRNA [NM_000214]	jagged 1
19.458	19.458	4.28229	up	FAP	Homo sapiens fibroblast activation protein, alpha (FAP), mRNA [NM_004460]	fibroblast activation protein, alpha
5.93365	5.93365	2.56892	up	LUM	Homo sapiens lumican (LUM), mRNA [NM_002345]	lumican
3.93124	3.93124	1.97498	up	TIMP4	Homo sapiens TIMP metallopeptidase inhibitor 4 (TIMP4), mRNA [NM_003256]	TIMP metallopeptidase inhibitor 4
3.26683	3.26683	1.70789	up	NUP98	Homo sapiens nucleoporin 98kDa (NUP98), transcript variant 3, mRNA [NM_005387]	nucleoporin 98kDa
3.77699	3.77699	1.91724	up	ITGA11	Homo sapiens integrin, alpha 11 (ITGA11), mRNA [NM_001004439]	integrin, alpha 11
5.81299	5.81299	2.53928	up	GATA6	Homo sapiens GATA binding protein 6 (GATA6), mRNA [NM_005257]	GATA binding protein 6
3.7881	3.7881	1.92147	up	VAMP8	Homo sapiens vesicle-associated membrane protein 8 (endobrevin) (VAMP8), mRNA [NM_003761]	vesicle-associated membrane protein 8 (endobrevin)
7.9539	7.9539	2.99166	up	CLGN	Homo sapiens calmegin (CLGN), transcript variant 1, mRNA [NM_004362]	calmegin
3.34757	3.34757	1.74311	up	KLHL1	Homo sapiens kelch-like 1 (Drosophila) (KLHL1), mRNA [NM_020866]	kelch-like 1 (Drosophila)
3.87713	3.87713	1.95499	up	DLX2	Homo sapiens distal-less homeobox 2 (DLX2), mRNA [NM_004405]	distal-less homeobox 2
3.59079	3.59079	1.8443	up	IL7R	interleukin 7 receptor [Source:HGNC Symbol;Acc:6024] [ENST00000303115]	interleukin 7 receptor
3.58602	3.58602	1.84238	up	SLC2A5	Homo sapiens solute carrier family 2 (facilitated glucose/fructose transporter), member 5 (SLC2A5), transcript variant 1, mRNA [NM_003039]	solute carrier family 2 (facilitated glucose/fructose transporter), member 5
6.05805	6.05805	2.59885	up	MAOB	Homo sapiens monoamine oxidase B (MAOB), nuclear gene encoding mitochondrial protein, mRNA [NM_000898]	monoamine oxidase B
3.60907	3.60907	1.85163	up	EDN2	Homo sapiens endothelin 2 (EDN2), mRNA [NM_001956]	endothelin 2
5.35422	5.35422	2.42068	up	ANXA8L2	Homo sapiens annexin A8-like 2 (ANXA8L2), mRNA [NM_001630]	annexin A8-like 2
3.16488	3.16488	1.66215	up	OSBPL3	Homo sapiens oxysterol binding protein-like 3 (OSBPL3), transcript variant 1, mRNA [NM_015550]	oxysterol binding protein-like 3
3.38652	3.38652	1.7598	up	LINGO2	Homo sapiens leucine rich repeat and Ig domain containing 2 (LINGO2), mRNA [NM_152570]	leucine rich repeat and Ig domain containing 2
3.33326	3.33326	1.73693	up	SC5DL	Homo sapiens sterol-C5-desaturase (ERG3 delta-5-desaturase homolog, S. cerevisiae)-like (SC5DL), transcript variant 2, mRNA [NM_001024956]	sterol-C5-desaturase (ERG3 delta-5-desaturase homolog, S. cerevisiae)-like
7.28254	7.28254	2.86444	up	FBXO32	Homo sapiens F-box protein 32 (FBXO32), transcript variant 1, mRNA [NM_058229]	F-box protein 32
18.8505	18.8505	4.23653	up	LYPD1	Homo sapiens LY6/PLAUR domain containing 1 (LYPD1), transcript variant 1, mRNA [NM_144586]	LY6/PLAUR domain containing 1
3.02032	3.02032	1.5947	up		MYO5B_HUMAN (Q9ULV0) Myosin-5B (Myosin Vb), partial (5%) [THC2650095]
3.25317	3.25317	1.70185	up
6.0684	6.0684	2.60132	up	FBXO32	Homo sapiens F-box protein 32 (FBXO32), transcript variant 1, mRNA [NM_058229]	F-box protein 32
6.50336	6.50336	2.70118	up	AKR1C3	Homo sapiens aldo-keto reductase family 1, member C3 (3-alpha hydroxysteroid dehydrogenase, type II) (AKR1C3), mRNA [NM_003739]	aldo-keto reductase family 1, member C3 (3-alpha hydroxysteroid dehydrogenase, type II)
3.3024	3.3024	1.72351	up	GPRC5A	Homo sapiens G protein-coupled receptor, family C, group 5, member A (GPRC5A), mRNA [NM_003979]	G protein-coupled receptor, family C, group 5, member A
16.8025	16.8025	4.0706	up	GLIPR1	Homo sapiens GLI pathogenesis-related 1 (GLIPR1), mRNA [NM_006851]	GLI pathogenesis-related 1
3.55589	3.55589	1.83021	up	KIAA1199	Homo sapiens KIAA1199 (KIAA1199), mRNA [NM_018689]	KIAA1199
3.38339	3.38339	1.75847	up	TBX15	Homo sapiens T-box 15 (TBX15), mRNA [NM_152380]	T-box 15
10.1031	10.1031	3.33672	up	CA12	Homo sapiens carbonic anhydrase XII (CA12), transcript variant 1, mRNA [NM_001218]	carbonic anhydrase XII
3.23374	3.23374	1.6932	up	CDCP1	Homo sapiens CUB domain containing protein 1 (CDCP1), transcript variant 1, mRNA [NM_022842]	CUB domain containing protein 1
3.56679	3.56679	1.83463	up	IL1RAP	Homo sapiens interleukin 1 receptor accessory protein (IL1RAP), transcript variant 1, mRNA [NM_002182]	interleukin 1 receptor accessory protein
4.75873	4.75873	2.25058	up	POPDC3	Homo sapiens popeye domain containing 3 (POPDC3), transcript variant 1, mRNA [NM_022361]	popeye domain containing 3
4.42057	4.42057	2.14423	up	LOC100507508	PREDICTED: Homo sapiens hypothetical protein LOC100507508 (LOC100507508), mRNA [XM_003118581]	hypothetical protein LOC100507508
4.2379	4.2379	2.08335	up	FAM69A	Homo sapiens family with sequence similarity 69, member A (FAM69A), mRNA [NM_001006605]	family with sequence similarity 69, member A

## Sheet: 24hrs FC 3
List of modified genes in HeLa cells induced by extracellular vesicles shed by T. cruzi after 24 hs.
FC (abs) ([24] vs [0])	FC ([24] vs [0])	Log FC ([24] vs [0])	Regulation ([24] vs [0])	GeneSymbol	Description	GeneName
3.88389	-3.88389	-1.9575	down	FGFR2	Homo sapiens fibroblast growth factor receptor 2 (FGFR2), transcript variant 2, mRNA [NM_022970]	fibroblast growth factor receptor 2
4.19689	-4.19689	-2.06932	down	ADAP2	Homo sapiens ArfGAP with dual PH domains 2 (ADAP2), mRNA [NM_018404]	ArfGAP with dual PH domains 2
4.06491	-4.06491	-2.02322	down	CREM	Homo sapiens cAMP responsive element modulator (CREM), transcript variant 19, mRNA [NM_183013]	cAMP responsive element modulator
3.00699	-3.00699	-1.58832	down	RSPO3	Homo sapiens R-spondin 3 (RSPO3), mRNA [NM_032784]	R-spondin 3
5.31786	-5.31786	-2.41084	down	SGIP1	Homo sapiens SH3-domain GRB2-like (endophilin) interacting protein 1 (SGIP1), mRNA [NM_032291]	SH3-domain GRB2-like (endophilin) interacting protein 1
3.16234	-3.16234	-1.66099	down	SLCO4A1	Homo sapiens solute carrier organic anion transporter family, member 4A1 (SLCO4A1), mRNA [NM_016354]	solute carrier organic anion transporter family, member 4A1
3.11507	-3.11507	-1.63926	down	FLVCR2	Homo sapiens feline leukemia virus subgroup C cellular receptor family, member 2 (FLVCR2), transcript variant 1, mRNA [NM_017791]	feline leukemia virus subgroup C cellular receptor family, member 2
3.07178	-3.07178	-1.61908	down	HOXA7	Homo sapiens homeobox A7 (HOXA7), mRNA [NM_006896]	homeobox A7
5.71804	-5.71804	-2.51552	down	SLC16A6	Homo sapiens solute carrier family 16, member 6 (monocarboxylic acid transporter 7) (SLC16A6), transcript variant 2, mRNA [NM_004694]	solute carrier family 16, member 6 (monocarboxylic acid transporter 7)
3.19649	-3.19649	-1.67649	down	BACE2	Homo sapiens beta-site APP-cleaving enzyme 2 (BACE2), transcript variant a, mRNA [NM_012105]	beta-site APP-cleaving enzyme 2
3.0388	-3.0388	-1.6035	down	FYN	Homo sapiens FYN oncogene related to SRC, FGR, YES (FYN), transcript variant 1, mRNA [NM_002037]	FYN oncogene related to SRC, FGR, YES
3.71058	-3.71058	-1.89165	down	COL8A1	collagen, type VIII, alpha 1 [Source:HGNC Symbol;Acc:2215] [ENST00000261037]	collagen, type VIII, alpha 1
3.50969	-3.50969	-1.81134	down	NPTX1	Homo sapiens neuronal pentraxin I (NPTX1), mRNA [NM_002522]	neuronal pentraxin I
3.53655	-3.53655	-1.82234	down	ACPL2	Homo sapiens acid phosphatase-like 2 (ACPL2), transcript variant 1, mRNA [NM_152282]	acid phosphatase-like 2
3.14581	-3.14581	-1.65343	down	USH1C	Homo sapiens cDNA: FLJ21290 fis, clone COL01954. [AK024943]	Usher syndrome 1C (autosomal recessive, severe)
3.84845	-3.84845	-1.94428	down	WNT1	Homo sapiens wingless-type MMTV integration site family, member 1 (WNT1), mRNA [NM_005430]	wingless-type MMTV integration site family, member 1
3.37321	-3.37321	-1.75412	down	RAMP1	Homo sapiens receptor (G protein-coupled) activity modifying protein 1 (RAMP1), mRNA [NM_005855]	receptor (G protein-coupled) activity modifying protein 1
6.78238	-6.78238	-2.76179	down	CGA	Homo sapiens glycoprotein hormones, alpha polypeptide (CGA), mRNA [NM_000735]	glycoprotein hormones, alpha polypeptide
3.46895	-3.46895	-1.7945	down	CELF2	Homo sapiens CUGBP, Elav-like family member 2 (CELF2), transcript variant 3, mRNA [NM_001025077]	CUGBP, Elav-like family member 2
4.81024	-4.81024	-2.26611	down		Homo sapiens cDNA FLJ13585 fis, clone PLACE1009150. [AK023647]
6.33744	-6.33744	-2.6639	down	MAPK4	H.sapiens 63 kDa protein kinase related to rat ERK3. [X59727]	mitogen-activated protein kinase 4
4.50936	-4.50936	-2.17292	down	GP1BB	Homo sapiens glycoprotein Ib (platelet), beta polypeptide (GP1BB), mRNA [NM_000407]	glycoprotein Ib (platelet), beta polypeptide
8.8501	-8.8501	-3.14569	down	MCF2L	Homo sapiens MCF.2 cell line derived transforming sequence-like (MCF2L), transcript variant 2, mRNA [NM_024979]	MCF.2 cell line derived transforming sequence-like
3.86489	-3.86489	-1.95043	down	BZRAP1	Homo sapiens benzodiazapine receptor (peripheral) associated protein 1 (BZRAP1), transcript variant 1, mRNA [NM_004758]	benzodiazapine receptor (peripheral) associated protein 1
8.67215	-8.67215	-3.11639	down	FGFBP1	Homo sapiens fibroblast growth factor binding protein 1 (FGFBP1), mRNA [NM_005130]	fibroblast growth factor binding protein 1
6.41611	-6.41611	-2.6817	down	MCF2L	Homo sapiens MCF.2 cell line derived transforming sequence-like (MCF2L), transcript variant 2, mRNA [NM_024979]	MCF.2 cell line derived transforming sequence-like
3.47497	-3.47497	-1.797	down	STMN3	Homo sapiens stathmin-like 3 (STMN3), mRNA [NM_015894]	stathmin-like 3
7.5794	-7.5794	-2.92208	down	CGA	Homo sapiens glycoprotein hormones, alpha polypeptide (CGA), mRNA [NM_000735]	glycoprotein hormones, alpha polypeptide
3.15419	-3.15419	-1.65727	down	WNT6	Homo sapiens wingless-type MMTV integration site family, member 6 (WNT6), mRNA [NM_006522]	wingless-type MMTV integration site family, member 6
3.43595	-3.43595	-1.78071	down	GDA	Homo sapiens guanine deaminase (GDA), transcript variant 2, mRNA [NM_004293]	guanine deaminase
3.59657	-3.59657	-1.84662	down	USH1C	Homo sapiens Usher syndrome 1C (autosomal recessive, severe) (USH1C), transcript variant 1, mRNA [NM_005709]	Usher syndrome 1C (autosomal recessive, severe)
3.27657	-3.27657	-1.71219	down	BDKRB2	Homo sapiens bradykinin receptor B2 (BDKRB2), mRNA [NM_000623]	bradykinin receptor B2
7.46228	-7.46228	-2.89962	down	TNIP3	Homo sapiens TNFAIP3 interacting protein 3 (TNIP3), transcript variant 1, mRNA [NM_024873]	TNFAIP3 interacting protein 3
3.50492	-3.50492	-1.80938	down	C13orf15	Homo sapiens chromosome 13 open reading frame 15 (C13orf15), mRNA [NM_014059]	chromosome 13 open reading frame 15
3.47572	-3.47572	-1.79731	down	FRZB	Homo sapiens frizzled-related protein (FRZB), mRNA [NM_001463]	frizzled-related protein
3.11265	-3.11265	-1.63814	down	GYG2	Homo sapiens glycogenin 2 (GYG2), transcript variant 2, mRNA [NM_003918]	glycogenin 2
8.18136	-8.18136	-3.03234	down	SGIP1	Homo sapiens SH3-domain GRB2-like (endophilin) interacting protein 1 (SGIP1), mRNA [NM_032291]	SH3-domain GRB2-like (endophilin) interacting protein 1
3.3176	-3.3176	-1.73014	down	CD83	Homo sapiens CD83 molecule (CD83), transcript variant 1, mRNA [NM_004233]	CD83 molecule
3.42564	-3.42564	-1.77637	down	GDA	Homo sapiens guanine deaminase (GDA), transcript variant 2, mRNA [NM_004293]	guanine deaminase
18.1619	-18.1619	-4.18284	down	FZD10	Homo sapiens frizzled family receptor 10 (FZD10), mRNA [NM_007197]	frizzled family receptor 10
3.41325	-3.41325	-1.77115	down	ALPP	Homo sapiens alkaline phosphatase, placental (ALPP), mRNA [NM_001632]	alkaline phosphatase, placental
6.02606	-6.02606	-2.59122	down	ACSS1	Homo sapiens acyl-CoA synthetase short-chain family member 1 (ACSS1), nuclear gene encoding mitochondrial protein, mRNA [NM_032501]	acyl-CoA synthetase short-chain family member 1
16.6107	-16.6107	-4.05404	down	POSTN	Homo sapiens periostin, osteoblast specific factor (POSTN), transcript variant 1, mRNA [NM_006475]	periostin, osteoblast specific factor
6.19654	-6.19654	-2.63146	down	C8orf22	Homo sapiens chromosome 8 open reading frame 22 (C8orf22), mRNA [NM_001007176]	chromosome 8 open reading frame 22
8.9647	-8.9647	-3.16426	down	H19	Homo sapiens H19, imprinted maternally expressed transcript (non-protein coding) (H19), non-coding RNA [NR_002196]	H19, imprinted maternally expressed transcript (non-protein coding)
3.73285	-3.73285	-1.90028	down	SLC2A14	solute carrier family 2 (facilitated glucose transporter), member 14 [Source:HGNC Symbol;Acc:18301] [ENST00000431042]	solute carrier family 2 (facilitated glucose transporter), member 14
3.02611	-3.02611	-1.59747	down		Homo sapiens cDNA clone IMAGE:3878708, partial cds. [BC009735]
3.60712	-3.60712	-1.85085	down	TNNT1	Homo sapiens troponin T type 1 (skeletal, slow) (TNNT1), transcript variant 2, mRNA [NM_001126132]	troponin T type 1 (skeletal, slow)
6.02946	-6.02946	-2.59203	down	KANK4	Homo sapiens KN motif and ankyrin repeat domains 4 (KANK4), mRNA [NM_181712]	KN motif and ankyrin repeat domains 4
3.06625	-3.06625	-1.61647	down	MYO1B	Homo sapiens myosin IB (MYO1B), transcript variant 2, mRNA [NM_012223]	myosin IB
3.48762	-3.48762	-1.80224	down	COL8A1	collagen, type VIII, alpha 1 [Source:HGNC Symbol;Acc:2215] [ENST00000261037]	collagen, type VIII, alpha 1
18.7534	-18.7534	-4.22908	down	ADRA2C	Homo sapiens adrenergic, alpha-2C-, receptor (ADRA2C), mRNA [NM_000683]	adrenergic, alpha-2C-, receptor
4.10946	-4.10946	-2.03895	down	LOC100128164	Homo sapiens four and a half LIM domains 1 pseudogene (LOC100128164), transcript variant 1, non-coding RNA [NR_027622]	four and a half LIM domains 1 pseudogene
5.22602	-5.22602	-2.38571	down	IGF1R	Homo sapiens clone 1900 unknown protein mRNA, complete cds. [AF020763]	insulin-like growth factor 1 receptor
4.3954	-4.3954	-2.13599	down	KIRREL3	Homo sapiens kin of IRRE like 3 (Drosophila) (KIRREL3), transcript variant 1, mRNA [NM_032531]	kin of IRRE like 3 (Drosophila)
3.08522	-3.08522	-1.62537	down	RDH10	Homo sapiens retinol dehydrogenase 10 (all-trans) (RDH10), mRNA [NM_172037]	retinol dehydrogenase 10 (all-trans)
4.92225	-4.92225	-2.29932	down	RHOV	Homo sapiens ras homolog gene family, member V (RHOV), mRNA [NM_133639]	ras homolog gene family, member V
3.51989	-3.51989	-1.81553	down	CREM	Homo sapiens cAMP responsive element modulator (CREM), transcript variant 19, mRNA [NM_183013]	cAMP responsive element modulator
4.11761	-4.11761	-2.04181	down	CREM	Homo sapiens cAMP responsive element modulator (CREM), transcript variant 19, mRNA [NM_183013]	cAMP responsive element modulator
7.8471	-7.8471	-2.97216	down	CHST8	Homo sapiens carbohydrate (N-acetylgalactosamine 4-0) sulfotransferase 8 (CHST8), transcript variant 3, mRNA [NM_022467]	carbohydrate (N-acetylgalactosamine 4-0) sulfotransferase 8
12.2523	-12.2523	-3.61498	down	P2RY6	Homo sapiens pyrimidinergic receptor P2Y, G-protein coupled, 6 (P2RY6), transcript variant 2, mRNA [NM_176798]	pyrimidinergic receptor P2Y, G-protein coupled, 6
3.05605	-3.05605	-1.61167	down	RIMBP3	Homo sapiens RIMS binding protein 3 (RIMBP3), mRNA [NM_015672]	RIMS binding protein 3
4.31712	-4.31712	-2.11007	down	FLJ30901	Homo sapiens cDNA FLJ30901 fis, clone FEBRA2005778. [AK055463]	hypothetical protein FLJ30901
9.07897	-9.07897	-3.18253	down	OLFM1	Homo sapiens olfactomedin 1 (OLFM1), transcript variant 2, mRNA [NM_006334]	olfactomedin 1
3.79428	-3.79428	-1.92383	down	TMEM190	Homo sapiens transmembrane protein 190 (TMEM190), mRNA [NM_139172]	transmembrane protein 190
3.6637	-3.6637	-1.8733	down	CLEC3B	Homo sapiens C-type lectin domain family 3, member B (CLEC3B), mRNA [NM_003278]	C-type lectin domain family 3, member B
3.29009	-3.29009	-1.71813	down	FST	Homo sapiens follistatin (FST), transcript variant FST344, mRNA [NM_013409]	follistatin
4.94679	-4.94679	-2.30649	down	ADHFE1	Homo sapiens alcohol dehydrogenase, iron containing, 1 (ADHFE1), nuclear gene encoding mitochondrial protein, mRNA [NM_144650]	alcohol dehydrogenase, iron containing, 1
5.68603	-5.68603	-2.50742	down	SLC16A6	Homo sapiens solute carrier family 16, member 6 (monocarboxylic acid transporter 7) (SLC16A6), transcript variant 2, mRNA [NM_004694]	solute carrier family 16, member 6 (monocarboxylic acid transporter 7)
3.07905	-3.07905	-1.62249	down	HOXD4	homeobox D4 [Source:HGNC Symbol;Acc:5138] [ENST00000465649]	homeobox D4
3.70191	-3.70191	-1.88827	down	KCNIP3	Homo sapiens Kv channel interacting protein 3, calsenilin (KCNIP3), transcript variant 1, mRNA [NM_013434]	Kv channel interacting protein 3, calsenilin
8.75744	-8.75744	-3.13051	down	INSL4	Homo sapiens insulin-like 4 (placenta) (INSL4), mRNA [NM_002195]	insulin-like 4 (placenta)
3.2967	-3.2967	-1.72102	down	FHL1	Homo sapiens four and a half LIM domains 1 (FHL1), transcript variant 2, mRNA [NM_001449]	four and a half LIM domains 1
4.38077	-4.38077	-2.13118	down	RBP7	Homo sapiens retinol binding protein 7, cellular (RBP7), mRNA [NM_052960]	retinol binding protein 7, cellular
7.44144	-7.44144	-2.89558	down	TBX1	Homo sapiens T-box 1 (TBX1), transcript variant C, mRNA [NM_080647]	T-box 1
5.57594	-5.57594	-2.47921	down	C17orf108	Homo sapiens chromosome 17 open reading frame 108 (C17orf108), mRNA [NM_001076680]	chromosome 17 open reading frame 108
4.88997	-4.88997	-2.28983	down	CHRNA7	Homo sapiens cholinergic receptor, nicotinic, alpha 7 (CHRNA7), transcript variant 2, mRNA [NM_001190455]	cholinergic receptor, nicotinic, alpha 7
3.32417	-3.32417	-1.73299	down	FGFR2	Homo sapiens fibroblast growth factor receptor 2 (FGFR2), transcript variant 2, mRNA [NM_022970]	fibroblast growth factor receptor 2
14.9939	-14.9939	-3.90631	down	NDNF	Homo sapiens neuron-derived neurotrophic factor (NDNF), mRNA [NM_024574]	neuron-derived neurotrophic factor
3.32442	-3.32442	-1.7331	down	CITED4	Homo sapiens Cbp/p300-interacting transactivator, with Glu/Asp-rich carboxy-terminal domain, 4 (CITED4), mRNA [NM_133467]	Cbp/p300-interacting transactivator, with Glu/Asp-rich carboxy-terminal domain, 4
8.33326	-8.33326	-3.05888	down	C15orf48	Homo sapiens chromosome 15 open reading frame 48 (C15orf48), transcript variant 2, mRNA [NM_032413]	chromosome 15 open reading frame 48
3.67395	-3.67395	-1.87733	down	COL8A1	Homo sapiens collagen, type VIII, alpha 1 (COL8A1), transcript variant 1, mRNA [NM_001850]	collagen, type VIII, alpha 1
3.06788	-3.06788	-1.61724	down	COX6B2	Homo sapiens cytochrome c oxidase subunit VIb polypeptide 2 (testis) (COX6B2), mRNA [NM_144613]	cytochrome c oxidase subunit VIb polypeptide 2 (testis)
3.06876	-3.06876	-1.61765	down	LIFR	Homo sapiens leukemia inhibitory factor receptor alpha (LIFR), transcript variant 2, mRNA [NM_002310]	leukemia inhibitory factor receptor alpha
9.11936	-9.11936	-3.18893	down	CHST8	Homo sapiens carbohydrate (N-acetylgalactosamine 4-0) sulfotransferase 8 (CHST8), transcript variant 3, mRNA [NM_022467]	carbohydrate (N-acetylgalactosamine 4-0) sulfotransferase 8
4.19951	-4.19951	-2.07022	down	COL15A1	Homo sapiens collagen, type XV, alpha 1 (COL15A1), mRNA [NM_001855]	collagen, type XV, alpha 1
3.88815	-3.88815	-1.95908	down	ARHGEF16	Homo sapiens Rho guanine nucleotide exchange factor (GEF) 16 (ARHGEF16), mRNA [NM_014448]	Rho guanine nucleotide exchange factor (GEF) 16
5.50226	-5.50226	-2.46002	down	SCG2	Homo sapiens secretogranin II (SCG2), mRNA [NM_003469]	secretogranin II
5.31121	-5.31121	-2.40904	down	AXIN2	Homo sapiens axin 2 (AXIN2), mRNA [NM_004655]	axin 2
3.3111	-3.3111	-1.72731	down	LOC100506870	PREDICTED: Homo sapiens hypothetical LOC100506870, transcript variant 2 (LOC100506870), partial miscRNA [XR_110520]	hypothetical LOC100506870
3.01187	-3.01187	-1.59066	down
4.05192	-4.05192	-2.01861	down	ADAP2	Homo sapiens ArfGAP with dual PH domains 2 (ADAP2), mRNA [NM_018404]	ArfGAP with dual PH domains 2
4.92935	-4.92935	-2.3014	down	DMBT1	Homo sapiens deleted in malignant brain tumors 1 (DMBT1), transcript variant 2, mRNA [NM_007329]	deleted in malignant brain tumors 1
3.09501	-3.09501	-1.62994	down	TPPP3	Homo sapiens tubulin polymerization-promoting protein family member 3 (TPPP3), mRNA [NM_016140]	tubulin polymerization-promoting protein family member 3
5.11233	-5.11233	-2.35398	down		PREDICTED: Homo sapiens hypothetical LOC100506798 (LOC100506798), partial miscRNA [XR_108399]
3.08882	-3.08882	-1.62705	down	TEKT2	Homo sapiens tektin 2 (testicular) (TEKT2), mRNA [NM_014466]	tektin 2 (testicular)
3.69411	-3.69411	-1.88523	down	COL15A1	Homo sapiens collagen, type XV, alpha 1 (COL15A1), mRNA [NM_001855]	collagen, type XV, alpha 1
3.09725	-3.09725	-1.63099	down
6.03344	-6.03344	-2.59298	down	BEX1	Homo sapiens brain expressed, X-linked 1 (BEX1), mRNA [NM_018476]	brain expressed, X-linked 1
4.16057	-4.16057	-2.05678	down	ATP6V0A4	Homo sapiens ATPase, H+ transporting, lysosomal V0 subunit a4 (ATP6V0A4), transcript variant 1, mRNA [NM_020632]	ATPase, H+ transporting, lysosomal V0 subunit a4
3.58059	-3.58059	-1.8402	down	CA8	Homo sapiens carbonic anhydrase VIII (CA8), mRNA [NM_004056]	carbonic anhydrase VIII
3.35833	-3.35833	-1.74774	down	NPTX1	Homo sapiens neuronal pentraxin I (NPTX1), mRNA [NM_002522]	neuronal pentraxin I
7.44524	-7.44524	-2.89632	down	COL18A1	Homo sapiens collagen, type XVIII, alpha 1 (COL18A1), transcript variant 1, mRNA [NM_030582]	collagen, type XVIII, alpha 1
3.10013	-3.10013	-1.63233	down	SLC2A3	Homo sapiens solute carrier family 2 (facilitated glucose transporter), member 3 (SLC2A3), mRNA [NM_006931]	solute carrier family 2 (facilitated glucose transporter), member 3
3.83609	-3.83609	-1.93964	down	PDK4	Homo sapiens pyruvate dehydrogenase kinase, isozyme 4 (PDK4), nuclear gene encoding mitochondrial protein, mRNA [NM_002612]	pyruvate dehydrogenase kinase, isozyme 4
4.56011	-4.56011	-2.18907	down	RSPO3	Homo sapiens R-spondin 3 (RSPO3), mRNA [NM_032784]	R-spondin 3
3.08982	-3.08982	-1.62752	down		Homo sapiens, clone IMAGE:4857346, mRNA. [BC015783]
4.00873	-4.00873	-2.00315	down	LOC344595	Homo sapiens hypothetical LOC344595 (LOC344595), transcript variant 1, non-coding RNA [NR_028301]	hypothetical LOC344595
3.17932	-3.17932	-1.66872	down	MYO1B	Homo sapiens myosin IB (MYO1B), transcript variant 2, mRNA [NM_012223]	myosin IB
3.82775	-3.82775	-1.9365	down	CYFIP2	Homo sapiens cytoplasmic FMR1 interacting protein 2 (CYFIP2), transcript variant 2, mRNA [NM_001037332]	cytoplasmic FMR1 interacting protein 2
4.06927	-4.06927	-2.02477	down	RBM24	Homo sapiens RNA binding motif protein 24 (RBM24), transcript variant 2, mRNA [NM_153020]	RNA binding motif protein 24
3.14967	-3.14967	-1.6552	down	C1orf226	Homo sapiens chromosome 1 open reading frame 226 (C1orf226), transcript variant 2, mRNA [NM_001085375]	chromosome 1 open reading frame 226
3.00483	3.00483	1.58729	up	ICA1	Homo sapiens islet cell autoantigen 1, 69kDa (ICA1), transcript variant 2, mRNA [NM_004968]	islet cell autoantigen 1, 69kDa
3.23327	3.23327	1.693	up	CXCL2	Homo sapiens chemokine (C-X-C motif) ligand 2 (CXCL2), mRNA [NM_002089]	chemokine (C-X-C motif) ligand 2
3.21731	3.21731	1.68586	up
3.80297	3.80297	1.92713	up	IGF1	Homo sapiens insulin-like growth factor 1 (somatomedin C) (IGF1), transcript variant 4, mRNA [NM_000618]	insulin-like growth factor 1 (somatomedin C)
3.56826	3.56826	1.83522	up	MMP2	Homo sapiens matrix metallopeptidase 2 (gelatinase A, 72kDa gelatinase, 72kDa type IV collagenase) (MMP2), transcript variant 1, mRNA [NM_004530]	matrix metallopeptidase 2 (gelatinase A, 72kDa gelatinase, 72kDa type IV collagenase)
3.58754	3.58754	1.84299	up	TOX	Homo sapiens thymocyte selection-associated high mobility group box (TOX), mRNA [NM_014729]	thymocyte selection-associated high mobility group box
3.06725	3.06725	1.61694	up	PTPLAD2	Homo sapiens protein tyrosine phosphatase-like A domain containing 2 (PTPLAD2), mRNA [NM_001010915]	protein tyrosine phosphatase-like A domain containing 2
3.21651	3.21651	1.68549	up
3.0826	3.0826	1.62415	up		Homo sapiens cDNA FLJ11954 fis, clone HEMBB1000888. [AK022016]
3.08837	3.08837	1.62685	up	CAMK4	Homo sapiens calcium/calmodulin-dependent protein kinase IV (CAMK4), mRNA [NM_001744]	calcium/calmodulin-dependent protein kinase IV
3.17554	3.17554	1.667	up	FAM110C	Homo sapiens family with sequence similarity 110, member C (FAM110C), mRNA [NM_001077710]	family with sequence similarity 110, member C
8.23612	8.23612	3.04196	up	FAM59A	Homo sapiens family with sequence similarity 59, member A (FAM59A), transcript variant 2, mRNA [NM_022751]	family with sequence similarity 59, member A
3.43914	3.43914	1.78205	up
9.03152	9.03152	3.17497	up	SCG5	Homo sapiens secretogranin V (7B2 protein) (SCG5), transcript variant 2, mRNA [NM_003020]	secretogranin V (7B2 protein)
3.03137	3.03137	1.59997	up	MGC4294	PREDICTED: Homo sapiens hypothetical MGC4294 (MGC4294), miscRNA [XR_109628]	hypothetical MGC4294
3.61559	3.61559	1.85423	up	IGF1	Homo sapiens insulin-like growth factor 1 (somatomedin C) (IGF1), transcript variant 4, mRNA [NM_000618]	insulin-like growth factor 1 (somatomedin C)
4.7166	4.7166	2.23775	up	ANKFN1	Homo sapiens ankyrin-repeat and fibronectin type III domain containing 1 (ANKFN1), mRNA [NM_153228]	ankyrin-repeat and fibronectin type III domain containing 1
5.55675	5.55675	2.47424	up	PPARG	Homo sapiens peroxisome proliferator-activated receptor gamma (PPARG), transcript variant 3, mRNA [NM_138711]	peroxisome proliferator-activated receptor gamma
3.54632	3.54632	1.82632	up	CRYAB	Homo sapiens crystallin, alpha B (CRYAB), mRNA [NM_001885]	crystallin, alpha B
3.56555	3.56555	1.83412	up	C9orf150	Homo sapiens chromosome 9 open reading frame 150 (C9orf150), mRNA [NM_203403]	chromosome 9 open reading frame 150
3.23159	3.23159	1.69224	up	TMEM92	Homo sapiens transmembrane protein 92 (TMEM92), transcript variant 1, mRNA [NM_153229]	transmembrane protein 92
3.37376	3.37376	1.75436	up
6.35475	6.35475	2.66784	up	DEPTOR	Homo sapiens DEP domain containing MTOR-interacting protein (DEPTOR), mRNA [NM_022783]	DEP domain containing MTOR-interacting protein
34.8267	34.8267	5.12212	up	MGMT	Homo sapiens O-6-methylguanine-DNA methyltransferase (MGMT), mRNA [NM_002412]	O-6-methylguanine-DNA methyltransferase
3.14197	3.14197	1.65167	up	LPHN2	Homo sapiens latrophilin 2 (LPHN2), mRNA [NM_012302]	latrophilin 2
7.72572	7.72572	2.94967	up	DOCK11	Homo sapiens dedicator of cytokinesis 11 (DOCK11), mRNA [NM_144658]	dedicator of cytokinesis 11
35.1568	35.1568	5.13573	up	CFH	Homo sapiens complement factor H (CFH), transcript variant 1, mRNA [NM_000186]	complement factor H
13.0646	13.0646	3.70759	up	AQP1	Homo sapiens aquaporin 1 (Colton blood group) (AQP1), transcript variant 1, mRNA [NM_198098]	aquaporin 1 (Colton blood group)
10.4047	10.4047	3.37917	up	DPYSL3	Homo sapiens dihydropyrimidinase-like 3 (DPYSL3), transcript variant 2, mRNA [NM_001387]	dihydropyrimidinase-like 3
3.52847	3.52847	1.81904	up	LIF	Homo sapiens leukemia inhibitory factor (cholinergic differentiation factor) (LIF), mRNA [NM_002309]	leukemia inhibitory factor (cholinergic differentiation factor)
3.14192	3.14192	1.65165	up
45.384	45.384	5.50411	up	FOLR1	Homo sapiens folate receptor 1 (adult) (FOLR1), transcript variant 1, mRNA [NM_016725]	folate receptor 1 (adult)
5.9937	5.9937	2.58345	up	ARHGAP22	Homo sapiens Rho GTPase activating protein 22 (ARHGAP22), mRNA [NM_021226]	Rho GTPase activating protein 22
4.1696	4.1696	2.05991	up	GCNT1	Homo sapiens glucosaminyl (N-acetyl) transferase 1, core 2 (GCNT1), transcript variant 2, mRNA [NM_001490]	glucosaminyl (N-acetyl) transferase 1, core 2
7.07272	7.07272	2.82227	up	LBH	Homo sapiens limb bud and heart development homolog (mouse) (LBH), mRNA [NM_030915]	limb bud and heart development homolog (mouse)
14.0878	14.0878	3.81638	up	ANXA10	Homo sapiens annexin A10 (ANXA10), mRNA [NM_007193]	annexin A10
4.51223	4.51223	2.17384	up	HOOK1	Homo sapiens hook homolog 1 (Drosophila) (HOOK1), mRNA [NM_015888]	hook homolog 1 (Drosophila)
5.99716	5.99716	2.58428	up		oe06h09.s1 NCI_CGAP_Ov2 Homo sapiens cDNA clone IMAGE:1385153, mRNA sequence [AA837799]
30.7851	30.7851	4.94416	up	MFAP5	Homo sapiens microfibrillar associated protein 5 (MFAP5), mRNA [NM_003480]	microfibrillar associated protein 5
7.4577	7.4577	2.89873	up	AKR1C1	Homo sapiens aldo-keto reductase family 1, member C1 (dihydrodiol dehydrogenase 1; 20-alpha (3-alpha)-hydroxysteroid dehydrogenase) (AKR1C1), mRNA [NM_001353]	aldo-keto reductase family 1, member C1 (dihydrodiol dehydrogenase 1; 20-alpha (3-alpha)-hydroxysteroid dehydrogenase)
9.9242	9.9242	3.31095	up		GB
3.56753	3.56753	1.83492	up
14.4685	14.4685	3.85484	up	PNMA2	Homo sapiens paraneoplastic antigen MA2 (PNMA2), mRNA [NM_007257]	paraneoplastic antigen MA2
4.77209	4.77209	2.25462	up	STK38L	Homo sapiens serine/threonine kinase 38 like (STK38L), mRNA [NM_015000]	serine/threonine kinase 38 like
4.81861	4.81861	2.26862	up	CNTNAP3B	Homo sapiens contactin associated protein-like 3B (CNTNAP3B), mRNA [NM_001201380]	contactin associated protein-like 3B
3.73176	3.73176	1.89986	up	RAB3C	Homo sapiens RAB3C, member RAS oncogene family (RAB3C), mRNA [NM_138453]	RAB3C, member RAS oncogene family
4.25951	4.25951	2.09069	up	CCL2	Homo sapiens chemokine (C-C motif) ligand 2 (CCL2), mRNA [NM_002982]	chemokine (C-C motif) ligand 2
32.6973	32.6973	5.0311	up	GBP1	Homo sapiens guanylate binding protein 1, interferon-inducible (GBP1), mRNA [NM_002053]	guanylate binding protein 1, interferon-inducible
3.66679	3.66679	1.87452	up	DNHD1	Homo sapiens dynein heavy chain domain 1 (DNHD1), transcript variant 1, mRNA [NM_144666]	dynein heavy chain domain 1
20.8519	20.8519	4.38211	up	AQP1	Homo sapiens aquaporin 1 (Colton blood group) (AQP1), transcript variant 1, mRNA [NM_198098]	aquaporin 1 (Colton blood group)
4.18936	4.18936	2.06673	up	FRMD5	Homo sapiens FERM domain containing 5 (FRMD5), transcript variant 2, mRNA [NM_032892]	FERM domain containing 5
4.10587	4.10587	2.03769	up	IL6	Homo sapiens interleukin 6 (interferon, beta 2) (IL6), mRNA [NM_000600]	interleukin 6 (interferon, beta 2)
23.5727	23.5727	4.55905	up	CFHR3	Homo sapiens complement factor H-related 3 (CFHR3), transcript variant 1, mRNA [NM_021023]	complement factor H-related 3
3.62416	3.62416	1.85765	up	AMIGO2	Homo sapiens adhesion molecule with Ig-like domain 2 (AMIGO2), transcript variant 2, mRNA [NM_181847]	adhesion molecule with Ig-like domain 2
3.83936	3.83936	1.94087	up	ACTA2	Homo sapiens actin, alpha 2, smooth muscle, aorta (ACTA2), transcript variant 2, mRNA [NM_001613]	actin, alpha 2, smooth muscle, aorta
8.02114	8.02114	3.00381	up	SLC1A1	Homo sapiens solute carrier family 1 (neuronal/epithelial high affinity glutamate transporter, system Xag), member 1 (SLC1A1), mRNA [NM_004170]	solute carrier family 1 (neuronal/epithelial high affinity glutamate transporter, system Xag), member 1
7.16282	7.16282	2.84053	up	DPYSL3	Homo sapiens dihydropyrimidinase-like 3 (DPYSL3), transcript variant 2, mRNA [NM_001387]	dihydropyrimidinase-like 3
17.9706	17.9706	4.16757	up	TNS4	Homo sapiens tensin 4 (TNS4), mRNA [NM_032865]	tensin 4
3.95239	3.95239	1.98272	up	BVES	Homo sapiens blood vessel epicardial substance (BVES), transcript variant B, mRNA [NM_147147]	blood vessel epicardial substance
7.82667	7.82667	2.9684	up	CA12	Homo sapiens carbonic anhydrase XII (CA12), transcript variant 1, mRNA [NM_001218]	carbonic anhydrase XII
6.19676	6.19676	2.63151	up	NRG1	Homo sapiens neuregulin 1 (NRG1), transcript variant HRG-gamma, mRNA [NM_004495]	neuregulin 1
6.68544	6.68544	2.74102	up	SERPINB5	Homo sapiens serpin peptidase inhibitor, clade B (ovalbumin), member 5 (SERPINB5), mRNA [NM_002639]	serpin peptidase inhibitor, clade B (ovalbumin), member 5
4.65863	4.65863	2.21991	up	FRMD4A	FERM domain containing 4A [Source:HGNC Symbol;Acc:25491] [ENST00000492155]	FERM domain containing 4A
5.66193	5.66193	2.50129	up	ANTXR2	Homo sapiens anthrax toxin receptor 2 (ANTXR2), transcript variant 1, mRNA [NM_058172]	anthrax toxin receptor 2
3.61558	3.61558	1.85423	up	ARHGEF37	Homo sapiens Rho guanine nucleotide exchange factor (GEF) 37 (ARHGEF37), mRNA [NM_001001669]	Rho guanine nucleotide exchange factor (GEF) 37
7.17236	7.17236	2.84245	up	AKR1C1	Homo sapiens aldo-keto reductase family 1, member C1 (dihydrodiol dehydrogenase 1; 20-alpha (3-alpha)-hydroxysteroid dehydrogenase) (AKR1C1), mRNA [NM_001353]	aldo-keto reductase family 1, member C1 (dihydrodiol dehydrogenase 1; 20-alpha (3-alpha)-hydroxysteroid dehydrogenase)
3.94519	3.94519	1.98009	up	ANO4	Homo sapiens anoctamin 4 (ANO4), mRNA [NM_178826]	anoctamin 4
4.73337	4.73337	2.24287	up	PLBD1	Homo sapiens phospholipase B domain containing 1 (PLBD1), mRNA [NM_024829]	phospholipase B domain containing 1
9.08334	9.08334	3.18322	up	AKR1C1	Homo sapiens aldo-keto reductase family 1, member C1 (dihydrodiol dehydrogenase 1; 20-alpha (3-alpha)-hydroxysteroid dehydrogenase) (AKR1C1), mRNA [NM_001353]	aldo-keto reductase family 1, member C1 (dihydrodiol dehydrogenase 1; 20-alpha (3-alpha)-hydroxysteroid dehydrogenase)
10.1589	10.1589	3.34468	up	KRT19	Homo sapiens keratin 19 (KRT19), mRNA [NM_002276]	keratin 19
3.85673	3.85673	1.94738	up	LHX9	LIM homeobox 9 [Source:HGNC Symbol;Acc:14222] [ENST00000367391]	LIM homeobox 9
9.43229	9.43229	3.23761	up
7.52553	7.52553	2.91179	up	AKR1B10	Homo sapiens aldo-keto reductase family 1, member B10 (aldose reductase) (AKR1B10), mRNA [NM_020299]	aldo-keto reductase family 1, member B10 (aldose reductase)
5.08636	5.08636	2.34663	up	EPB41L4A	erythrocyte membrane protein band 4.1 like 4A [Source:HGNC Symbol;Acc:13278] [ENST00000515047]	erythrocyte membrane protein band 4.1 like 4A
3.31852	3.31852	1.73054	up	CHST11	Homo sapiens carbohydrate (chondroitin 4) sulfotransferase 11 (CHST11), transcript variant 1, mRNA [NM_018413]	carbohydrate (chondroitin 4) sulfotransferase 11
8.54785	8.54785	3.09556	up		Homo sapiens hypothetical LOC554207, mRNA (cDNA clone MGC:21504 IMAGE:3882600), complete cds. [BC031469]
5.5459	5.5459	2.47142	up	DPYD	Homo sapiens dihydropyrimidine dehydrogenase (DPYD), transcript variant 2, mRNA [NM_001160301]	dihydropyrimidine dehydrogenase
3.15299	3.15299	1.65672	up	GCA	Homo sapiens grancalcin, EF-hand calcium binding protein (GCA), mRNA [NM_012198]	grancalcin, EF-hand calcium binding protein
3.02175	3.02175	1.59539	up	CDC42EP3	CDC42 effector protein (Rho GTPase binding) 3 [Source:HGNC Symbol;Acc:16943] [ENST00000295324]	CDC42 effector protein (Rho GTPase binding) 3
7.87522	7.87522	2.97732	up	CARD6	Homo sapiens caspase recruitment domain family, member 6 (CARD6), mRNA [NM_032587]	caspase recruitment domain family, member 6
3.48678	3.48678	1.80189	up	GAGE7	Homo sapiens G antigen 7 (GAGE7), mRNA [NM_021123]	G antigen 7
7.52208	7.52208	2.91113	up	LOC728264	Homo sapiens hypothetical LOC728264 (LOC728264), non-coding RNA [NR_027180]	hypothetical LOC728264
3.70628	3.70628	1.88997	up	IL1R1	Homo sapiens interleukin 1 receptor, type I (IL1R1), mRNA [NM_000877]	interleukin 1 receptor, type I
3.16391	3.16391	1.66171	up		NM_063888 TAF (TBP-associated transcription factor) family member (taf-13) {Caenorhabditis elegans} (exp=-1; wgp=0; cg=0), partial (15%) [THC2634862]
13.9338	13.9338	3.80051	up	SLC22A23	Homo sapiens solute carrier family 22, member 23 (SLC22A23), transcript variant 1, mRNA [NM_015482]	solute carrier family 22, member 23
3.52258	3.52258	1.81663	up	ZSWIM5	Homo sapiens zinc finger, SWIM-type containing 5 (ZSWIM5), mRNA [NM_020883]	zinc finger, SWIM-type containing 5
6.69606	6.69606	2.74331	up	ERBB4	Homo sapiens v-erb-a erythroblastic leukemia viral oncogene homolog 4 (avian) (ERBB4), transcript variant JM-a/CVT-1, mRNA [NM_005235]	v-erb-a erythroblastic leukemia viral oncogene homolog 4 (avian)
4.47954	4.47954	2.16335	up	TLR4	Homo sapiens toll-like receptor 4 (TLR4), transcript variant 1, mRNA [NM_138554]	toll-like receptor 4
4.98407	4.98407	2.31732	up	FAM189A2	Homo sapiens family with sequence similarity 189, member A2 (FAM189A2), transcript variant 1, mRNA [NM_004816]	family with sequence similarity 189, member A2
8.82184	8.82184	3.14108	up	ICAM2	Homo sapiens intercellular adhesion molecule 2 (ICAM2), transcript variant 5, mRNA [NM_000873]	intercellular adhesion molecule 2
12.9067	12.9067	3.69004	up	PCDHA11	Homo sapiens protocadherin alpha 11 (PCDHA11), transcript variant 1, mRNA [NM_018902]	protocadherin alpha 11
3.74308	3.74308	1.90423	up	HPGD	Homo sapiens hydroxyprostaglandin dehydrogenase 15-(NAD) (HPGD), transcript variant 1, mRNA [NM_000860]	hydroxyprostaglandin dehydrogenase 15-(NAD)
7.7108	7.7108	2.94688	up	DPYD	Homo sapiens dihydropyrimidine dehydrogenase (DPYD), transcript variant 1, mRNA [NM_000110]	dihydropyrimidine dehydrogenase
4.37385	4.37385	2.1289	up	ACSL1	Homo sapiens acyl-CoA synthetase long-chain family member 1 (ACSL1), mRNA [NM_001995]	acyl-CoA synthetase long-chain family member 1
4.58732	4.58732	2.19765	up	ALDH1A3	Homo sapiens aldehyde dehydrogenase 1 family, member A3 (ALDH1A3), mRNA [NM_000693]	aldehyde dehydrogenase 1 family, member A3
4.13542	4.13542	2.04803	up		Q3IE62_PSEHT (Q3IE62) Dihydropteroate synthase (DHPS) (Dihydropteroate pyrophosphorylase) , partial (5%) [THC2708669]
3.24087	3.24087	1.69638	up	FGD4	Homo sapiens FYVE, RhoGEF and PH domain containing 4 (FGD4), mRNA [NM_139241]	FYVE, RhoGEF and PH domain containing 4
6.12868	6.12868	2.61558	up
4.31751	4.31751	2.1102	up	TLR4	Homo sapiens toll-like receptor 4 (TLR4), transcript variant 1, mRNA [NM_138554]	toll-like receptor 4
3.52949	3.52949	1.81946	up	C4BPB	Homo sapiens complement component 4 binding protein, beta (C4BPB), transcript variant 1, mRNA [NM_000716]	complement component 4 binding protein, beta
3.10942	3.10942	1.63665	up	DST	Homo sapiens dystonin (DST), transcript variant 1eA, mRNA [NM_015548]	dystonin
5.32946	5.32946	2.41399	up	DPYD	Homo sapiens dihydropyrimidine dehydrogenase (DPYD), transcript variant 1, mRNA [NM_000110]	dihydropyrimidine dehydrogenase
11.1625	11.1625	3.48059	up		Homo sapiens mRNA; cDNA DKFZp586J1717 (from clone DKFZp586J1717). [AL117454]
5.10015	5.10015	2.35054	up	ADAM19	Homo sapiens ADAM metallopeptidase domain 19 (ADAM19), mRNA [NM_033274]	ADAM metallopeptidase domain 19
6.37752	6.37752	2.673	up	ARHGDIB	Homo sapiens Rho GDP dissociation inhibitor (GDI) beta (ARHGDIB), mRNA [NM_001175]	Rho GDP dissociation inhibitor (GDI) beta
3.62214	3.62214	1.85684	up	ABCC3	Homo sapiens ATP-binding cassette, sub-family C (CFTR/MRP), member 3 (ABCC3), transcript variant 1, mRNA [NM_003786]	ATP-binding cassette, sub-family C (CFTR/MRP), member 3
3.19977	3.19977	1.67797	up	TIMP3	Homo sapiens TIMP metallopeptidase inhibitor 3 (TIMP3), mRNA [NM_000362]	TIMP metallopeptidase inhibitor 3
3.58992	3.58992	1.84395	up	NGEF	Homo sapiens neuronal guanine nucleotide exchange factor (NGEF), transcript variant 1, mRNA [NM_019850]	neuronal guanine nucleotide exchange factor
6.9276	6.9276	2.79236	up	FAM59A	Homo sapiens family with sequence similarity 59, member A (FAM59A), transcript variant 2, mRNA [NM_022751]	family with sequence similarity 59, member A
3.5275	3.5275	1.81864	up	PARP9	Homo sapiens poly (ADP-ribose) polymerase family, member 9 (PARP9), transcript variant 1, mRNA [NM_031458]	poly (ADP-ribose) polymerase family, member 9
5.90166	5.90166	2.56112	up	MGP	Homo sapiens matrix Gla protein (MGP), transcript variant 2, mRNA [NM_000900]	matrix Gla protein
4.33314	4.33314	2.11541	up	ANK3	Homo sapiens ankyrin 3, node of Ranvier (ankyrin G) (ANK3), transcript variant 1, mRNA [NM_020987]	ankyrin 3, node of Ranvier (ankyrin G)
4.48529	4.48529	2.1652	up	CNTNAP3	Homo sapiens contactin associated protein-like 3 (CNTNAP3), mRNA [NM_033655]	contactin associated protein-like 3
3.22691	3.22691	1.69015	up	DAAM1	Homo sapiens dishevelled associated activator of morphogenesis 1 (DAAM1), mRNA [NM_014992]	dishevelled associated activator of morphogenesis 1
3.16113	3.16113	1.66044	up	COL4A3	Homo sapiens collagen, type IV, alpha 3 (Goodpasture antigen) (COL4A3), mRNA [NM_000091]	collagen, type IV, alpha 3 (Goodpasture antigen)
4.62599	4.62599	2.20976	up	EML1	Homo sapiens echinoderm microtubule associated protein like 1 (EML1), transcript variant 1, mRNA [NM_001008707]	echinoderm microtubule associated protein like 1
4.6718	4.6718	2.22398	up	DCN	Homo sapiens decorin (DCN), transcript variant A1, mRNA [NM_001920]	decorin
8.95956	8.95956	3.16343	up
7.75329	7.75329	2.95481	up	SLC25A27	Homo sapiens solute carrier family 25, member 27 (SLC25A27), nuclear gene encoding mitochondrial protein, transcript variant 1, mRNA [NM_004277]	solute carrier family 25, member 27
3.53381	3.53381	1.82123	up		Homo sapiens cDNA clone IMAGE:4837650. [BC034319]
3.77462	3.77462	1.91633	up	GBP3	Homo sapiens guanylate binding protein 3 (GBP3), mRNA [NM_018284]	guanylate binding protein 3
3.53881	3.53881	1.82326	up	FLJ11235	Homo sapiens hypothetical FLJ11235 (FLJ11235), non-coding RNA [NR_027706]	hypothetical FLJ11235
3.15096	3.15096	1.65579	up	FMN1	Homo sapiens formin 1 (FMN1), mRNA [NM_001103184]	formin 1
4.27299	4.27299	2.09524	up	PSORS1C1	Homo sapiens psoriasis susceptibility 1 candidate 1 (PSORS1C1), mRNA [NM_014068]	psoriasis susceptibility 1 candidate 1
41.7366	41.7366	5.38324	up	FGF12	Homo sapiens fibroblast growth factor 12 (FGF12), transcript variant 2, mRNA [NM_004113]	fibroblast growth factor 12
6.46332	6.46332	2.69228	up
6.40643	6.40643	2.67952	up	FAM111A	Homo sapiens family with sequence similarity 111, member A (FAM111A), transcript variant 1, mRNA [NM_022074]	family with sequence similarity 111, member A
3.34403	3.34403	1.74159	up	IL1RAP	Homo sapiens interleukin 1 receptor accessory protein (IL1RAP), transcript variant 1, mRNA [NM_002182]	interleukin 1 receptor accessory protein
3.82808	3.82808	1.93662	up	ACTC1	Homo sapiens actin, alpha, cardiac muscle 1 (ACTC1), mRNA [NM_005159]	actin, alpha, cardiac muscle 1
3.907	3.907	1.96606	up	KIAA0040	Homo sapiens KIAA0040 (KIAA0040), transcript variant 2, mRNA [NM_014656]	KIAA0040
3.17688	3.17688	1.66761	up	CSDC2	Homo sapiens cold shock domain containing C2, RNA binding (CSDC2), mRNA [NM_014460]	cold shock domain containing C2, RNA binding
3.41331	3.41331	1.77117	up	MYLK2	Homo sapiens myosin light chain kinase 2 (MYLK2), mRNA [NM_033118]	myosin light chain kinase 2
12.9603	12.9603	3.69603	up	MUC16	Homo sapiens mucin 16, cell surface associated (MUC16), mRNA [NM_024690]	mucin 16, cell surface associated
6.43288	6.43288	2.68546	up	EMP1	Homo sapiens epithelial membrane protein 1 (EMP1), mRNA [NM_001423]	epithelial membrane protein 1
3.10743	3.10743	1.63572	up	CGNL1	Homo sapiens cingulin-like 1 (CGNL1), mRNA [NM_032866]	cingulin-like 1
5.4539	5.4539	2.44729	up	FHIT	Homo sapiens fragile histidine triad gene (FHIT), transcript variant 1, mRNA [NM_002012]	fragile histidine triad gene
10.4276	10.4276	3.38234	up	FAM19A2	Homo sapiens family with sequence similarity 19 (chemokine (C-C motif)-like), member A2 (FAM19A2), mRNA [NM_178539]	family with sequence similarity 19 (chemokine (C-C motif)-like), member A2
4.64605	4.64605	2.216	up	DAPK2	Homo sapiens death-associated protein kinase 2 (DAPK2), mRNA [NM_014326]	death-associated protein kinase 2
7.67784	7.67784	2.9407	up	EMP1	Homo sapiens epithelial membrane protein 1, mRNA (cDNA clone IMAGE:4691099), partial cds. [BC017854]	epithelial membrane protein 1
4.5303	4.5303	2.17961	up	PLAG1	Homo sapiens pleiomorphic adenoma gene 1 (PLAG1), transcript variant 1, mRNA [NM_002655]	pleiomorphic adenoma gene 1
4.27493	4.27493	2.0959	up	LOC100132330	PREDICTED: Homo sapiens hypothetical LOC100132330, transcript variant 2 (LOC100132330), partial miscRNA [XR_109955]	hypothetical LOC100132330
9.37458	9.37458	3.22875	up	C5orf46	Homo sapiens chromosome 5 open reading frame 46 (C5orf46), mRNA [NM_206966]	chromosome 5 open reading frame 46
4.35979	4.35979	2.12426	up		Q2NUU5_SODGM (Q2NUU5) Glutamate-aspartate ABC transporter ATP-binding component GltL, partial (7%) [THC2533854]
3.19285	3.19285	1.67484	up	BCL6	Homo sapiens B-cell CLL/lymphoma 6 (BCL6), transcript variant 2, mRNA [NM_001130845]	B-cell CLL/lymphoma 6
58.7036	58.7036	5.87538	up	PDE2A	Homo sapiens phosphodiesterase 2A, cGMP-stimulated (PDE2A), transcript variant 1, mRNA [NM_002599]	phosphodiesterase 2A, cGMP-stimulated
4.75145	4.75145	2.24837	up	PYCARD	Homo sapiens PYD and CARD domain containing (PYCARD), transcript variant 1, mRNA [NM_013258]	PYD and CARD domain containing
7.44454	7.44454	2.89618	up	INPP4B	Homo sapiens inositol polyphosphate-4-phosphatase, type II, 105kDa (INPP4B), transcript variant 1, mRNA [NM_003866]	inositol polyphosphate-4-phosphatase, type II, 105kDa
3.00847	3.00847	1.58903	up
4.14175	4.14175	2.05024	up
3.66829	3.66829	1.87511	up	ALPK1	Homo sapiens alpha-kinase 1 (ALPK1), transcript variant 1, mRNA [NM_025144]	alpha-kinase 1
3.09484	3.09484	1.62987	up	EPHA4	Homo sapiens EPH receptor A4 (EPHA4), mRNA [NM_004438]	EPH receptor A4
3.03786	3.03786	1.60306	up	KRT7	Homo sapiens keratin 7 (KRT7), mRNA [NM_005556]	keratin 7
7.09926	7.09926	2.82767	up	HCP5	Homo Sapiens P5-1 mRNA, complete cds. [L06175]	HLA complex P5
3.59133	3.59133	1.84452	up	MVP	Homo sapiens major vault protein (MVP), transcript variant 1, mRNA [NM_017458]	major vault protein
7.52717	7.52717	2.91211	up	KCNMB4	Homo sapiens potassium large conductance calcium-activated channel, subfamily M, beta member 4 (KCNMB4), mRNA [NM_014505]	potassium large conductance calcium-activated channel, subfamily M, beta member 4
9.76167	9.76167	3.28713	up	ZC4H2	Homo sapiens zinc finger, C4H2 domain containing (ZC4H2), transcript variant 1, mRNA [NM_018684]	zinc finger, C4H2 domain containing
3.12825	3.12825	1.64535	up	CMTM8	Homo sapiens CKLF-like MARVEL transmembrane domain containing 8 (CMTM8), mRNA [NM_178868]	CKLF-like MARVEL transmembrane domain containing 8
27.7203	27.7203	4.79287	up	RBP1	Homo sapiens retinol binding protein 1, cellular (RBP1), transcript variant 1, mRNA [NM_002899]	retinol binding protein 1, cellular
3.61126	3.61126	1.8525	up	C6orf141	Homo sapiens chromosome 6 open reading frame 141 (C6orf141), mRNA [NM_001145652]	chromosome 6 open reading frame 141
4.27766	4.27766	2.09682	up	ERRFI1	Homo sapiens ERBB receptor feedback inhibitor 1 (ERRFI1), mRNA [NM_018948]	ERBB receptor feedback inhibitor 1
13.7096	13.7096	3.77711	up	FNDC1	Homo sapiens fibronectin type III domain containing 1 (FNDC1), mRNA [NM_032532]	fibronectin type III domain containing 1
4.86299	4.86299	2.28184	up	SPINK6	Homo sapiens serine peptidase inhibitor, Kazal type 6 (SPINK6), transcript variant 1, mRNA [NM_205841]	serine peptidase inhibitor, Kazal type 6
3.23742	3.23742	1.69485	up	FMOD	Homo sapiens fibromodulin (FMOD), mRNA [NM_002023]	fibromodulin
3.43725	3.43725	1.78126	up	FMN1	Homo sapiens formin 1 (FMN1), mRNA [NM_001103184]	formin 1
5.00602	5.00602	2.32366	up	ATP2A3	Homo sapiens ATPase, Ca++ transporting, ubiquitous (ATP2A3), transcript variant 5, mRNA [NM_174953]	ATPase, Ca++ transporting, ubiquitous
3.1743	3.1743	1.66644	up	HEG1	Homo sapiens HEG homolog 1 (zebrafish) (HEG1), mRNA [NM_020733]	HEG homolog 1 (zebrafish)
5.06441	5.06441	2.34039	up	MRGPRF	Homo sapiens MAS-related GPR, member F (MRGPRF), transcript variant 2, mRNA [NM_145015]	MAS-related GPR, member F
3.72062	3.72062	1.89554	up	ARAP2	Homo sapiens ArfGAP with RhoGAP domain, ankyrin repeat and PH domain 2 (ARAP2), mRNA [NM_015230]	ArfGAP with RhoGAP domain, ankyrin repeat and PH domain 2
39.0927	39.0927	5.28883	up	SPOCD1	Homo sapiens SPOC domain containing 1 (SPOCD1), mRNA [NM_144569]	SPOC domain containing 1
3.59131	3.59131	1.84451	up	OSBPL6	Homo sapiens oxysterol binding protein-like 6 (OSBPL6), transcript variant 3, mRNA [NM_001201480]	oxysterol binding protein-like 6
7.70433	7.70433	2.94567	up	C6orf141	chromosome 6 open reading frame 141 [Source:HGNC Symbol;Acc:21351] [ENST00000530382]	chromosome 6 open reading frame 141
4.151	4.151	2.05346	up	EPHA4	Homo sapiens EPH receptor A4 (EPHA4), mRNA [NM_004438]	EPH receptor A4
4.29892	4.29892	2.10397	up	TRANK1	Homo sapiens tetratricopeptide repeat and ankyrin repeat containing 1 (TRANK1), mRNA [NM_014831]	tetratricopeptide repeat and ankyrin repeat containing 1
4.63662	4.63662	2.21307	up	CDH6	Homo sapiens cadherin 6, type 2, K-cadherin (fetal kidney) (CDH6), mRNA [NM_004932]	cadherin 6, type 2, K-cadherin (fetal kidney)
5.72952	5.72952	2.51841	up	CDKN2B	Homo sapiens cyclin-dependent kinase inhibitor 2B (p15, inhibits CDK4) (CDKN2B), transcript variant 2, mRNA [NM_078487]	cyclin-dependent kinase inhibitor 2B (p15, inhibits CDK4)
19.8117	19.8117	4.30828	up	CFH	Homo sapiens complement factor H (CFH), transcript variant 2, mRNA [NM_001014975]	complement factor H
7.2907	7.2907	2.86606	up	LAMB3	Homo sapiens laminin, beta 3 (LAMB3), transcript variant 2, mRNA [NM_001017402]	laminin, beta 3
7.36172	7.36172	2.88004	up	PROS1	Homo sapiens protein S (alpha) (PROS1), mRNA [NM_000313]	protein S (alpha)
7.01879	7.01879	2.81122	up	LOC100507127	Homo sapiens hypothetical LOC100507127 (LOC100507127), non-coding RNA [NR_038291]	hypothetical LOC100507127
6.24808	6.24808	2.64341	up
3.15185	3.15185	1.6562	up	S100A3	Homo sapiens S100 calcium binding protein A3 (S100A3), mRNA [NM_002960]	S100 calcium binding protein A3
4.82991	4.82991	2.272	up	LOXL4	Homo sapiens lysyl oxidase-like 4 (LOXL4), mRNA [NM_032211]	lysyl oxidase-like 4
3.33284	3.33284	1.73675	up		metallothionein 1E [Source:HGNC Symbol;Acc:7397] [ENST00000330439]
3.53333	3.53333	1.82103	up	IER3	Homo sapiens immediate early response 3 (IER3), mRNA [NM_003897]	immediate early response 3
3.33357	3.33357	1.73707	up	ZNF420	Homo sapiens zinc finger protein 420 (ZNF420), mRNA [NM_144689]	zinc finger protein 420
3.41235	3.41235	1.77077	up	XK	Homo sapiens X-linked Kx blood group (McLeod syndrome) (XK), mRNA [NM_021083]	X-linked Kx blood group (McLeod syndrome)
10.1841	10.1841	3.34825	up	LXN	Homo sapiens latexin (LXN), mRNA [NM_020169]	latexin
3.81265	3.81265	1.93079	up	BHLHE40	Homo sapiens basic helix-loop-helix family, member e40 (BHLHE40), mRNA [NM_003670]	basic helix-loop-helix family, member e40
3.53658	3.53658	1.82236	up	NUDT16P1	Homo sapiens nudix (nucleoside diphosphate linked moiety X)-type motif 16 pseudogene 1 (NUDT16P1), transcript variant 2, non-coding RNA [NR_002949]	nudix (nucleoside diphosphate linked moiety X)-type motif 16 pseudogene 1
3.14832	3.14832	1.65458	up	EVPLL	Homo sapiens envoplakin-like (EVPLL), mRNA [NM_001145127]	envoplakin-like
3.52889	3.52889	1.81921	up	HS3ST3B1	heparan sulfate (glucosamine) 3-O-sulfotransferase 3B1 [Source:HGNC Symbol;Acc:5198] [ENST00000360954]	heparan sulfate (glucosamine) 3-O-sulfotransferase 3B1
7.3367	7.3367	2.87513	up	GLIPR1	Homo sapiens GLI pathogenesis-related 1 (GLIPR1), mRNA [NM_006851]	GLI pathogenesis-related 1
3.43776	3.43776	1.78147	up	CDA	Homo sapiens cytidine deaminase (CDA), mRNA [NM_001785]	cytidine deaminase
3.35553	3.35553	1.74654	up	LHFP	Homo sapiens lipoma HMGIC fusion partner (LHFP), mRNA [NM_005780]	lipoma HMGIC fusion partner
9.20878	9.20878	3.20301	up	ODZ2	Homo sapiens odz, odd Oz/ten-m homolog 2 (Drosophila) (ODZ2), mRNA [NM_001122679]	odz, odd Oz/ten-m homolog 2 (Drosophila)
27.083	27.083	4.75932	up	FAP	Homo sapiens fibroblast activation protein, alpha (FAP), mRNA [NM_004460]	fibroblast activation protein, alpha
3.20262	3.20262	1.67925	up	NINJ2	Homo sapiens ninjurin 2 (NINJ2), mRNA [NM_016533]	ninjurin 2
8.34595	8.34595	3.06108	up	LUM	Homo sapiens lumican (LUM), mRNA [NM_002345]	lumican
3.616	3.616	1.85439	up	TIMP4	Homo sapiens TIMP metallopeptidase inhibitor 4 (TIMP4), mRNA [NM_003256]	TIMP metallopeptidase inhibitor 4
3.06549	3.06549	1.61612	up	CACNA2D3	Homo sapiens calcium channel, voltage-dependent, alpha 2/delta subunit 3 (CACNA2D3), mRNA [NM_018398]	calcium channel, voltage-dependent, alpha 2/delta subunit 3
5.85479	5.85479	2.54962	up	ITGA11	Homo sapiens integrin, alpha 11 (ITGA11), mRNA [NM_001004439]	integrin, alpha 11
3.87486	3.87486	1.95414	up	GATA6	Homo sapiens GATA binding protein 6 (GATA6), mRNA [NM_005257]	GATA binding protein 6
4.38133	4.38133	2.13137	up	VAMP8	Homo sapiens vesicle-associated membrane protein 8 (endobrevin) (VAMP8), mRNA [NM_003761]	vesicle-associated membrane protein 8 (endobrevin)
10.613	10.613	3.40776	up	CLGN	Homo sapiens calmegin (CLGN), transcript variant 1, mRNA [NM_004362]	calmegin
3.89836	3.89836	1.96287	up	SLC12A7	Homo sapiens solute carrier family 12 (potassium/chloride transporters), member 7 (SLC12A7), mRNA [NM_006598]	solute carrier family 12 (potassium/chloride transporters), member 7
3.43917	3.43917	1.78206	up	KLHL1	Homo sapiens kelch-like 1 (Drosophila) (KLHL1), mRNA [NM_020866]	kelch-like 1 (Drosophila)
7.57498	7.57498	2.92124	up	DHRS3	Homo sapiens dehydrogenase/reductase (SDR family) member 3 (DHRS3), mRNA [NM_004753]	dehydrogenase/reductase (SDR family) member 3
3.48331	3.48331	1.80046	up	MAP1LC3A	Homo sapiens microtubule-associated protein 1 light chain 3 alpha (MAP1LC3A), transcript variant 1, mRNA [NM_032514]	microtubule-associated protein 1 light chain 3 alpha
8.1641	8.1641	3.02929	up	SLC2A5	Homo sapiens solute carrier family 2 (facilitated glucose/fructose transporter), member 5 (SLC2A5), transcript variant 1, mRNA [NM_003039]	solute carrier family 2 (facilitated glucose/fructose transporter), member 5
6.7118	6.7118	2.7467	up	MAOB	Homo sapiens monoamine oxidase B (MAOB), nuclear gene encoding mitochondrial protein, mRNA [NM_000898]	monoamine oxidase B
4.22638	4.22638	2.07942	up	ANXA8L2	Homo sapiens annexin A8-like 2 (ANXA8L2), mRNA [NM_001630]	annexin A8-like 2
5.84112	5.84112	2.54624	up	LINGO2	Homo sapiens leucine rich repeat and Ig domain containing 2 (LINGO2), mRNA [NM_152570]	leucine rich repeat and Ig domain containing 2
7.77395	7.77395	2.95865	up	FBXO32	Homo sapiens F-box protein 32 (FBXO32), transcript variant 1, mRNA [NM_058229]	F-box protein 32
3.04787	3.04787	1.6078	up		BX119435 Soares_testis_NHT Homo sapiens cDNA clone IMAGp998N123519 ; IMAGE:1393739, mRNA sequence [BX119435]
7.5902	7.5902	2.92414	up	LYPD1	Homo sapiens LY6/PLAUR domain containing 1 (LYPD1), transcript variant 1, mRNA [NM_144586]	LY6/PLAUR domain containing 1
3.71213	3.71213	1.89225	up	AMY1C	Homo sapiens amylase, alpha 1C (salivary) (AMY1C), mRNA [NM_001008219]	amylase, alpha 1C (salivary)
3.2888	3.2888	1.71756	up	UACA	Homo sapiens uveal autoantigen with coiled-coil domains and ankyrin repeats (UACA), transcript variant 2, mRNA [NM_001008224]	uveal autoantigen with coiled-coil domains and ankyrin repeats
3.39853	3.39853	1.76491	up	C1orf97	Homo sapiens chromosome 1 open reading frame 97 (C1orf97), non-coding RNA [NR_026761]	chromosome 1 open reading frame 97
4.32447	4.32447	2.11252	up	NLRC5	Homo sapiens NLR family, CARD domain containing 5 (NLRC5), mRNA [NM_032206]	NLR family, CARD domain containing 5
3.39707	3.39707	1.76429	up
4.28181	4.28181	2.09822	up	STARD8	Homo sapiens StAR-related lipid transfer (START) domain containing 8 (STARD8), transcript variant 2, mRNA [NM_014725]	StAR-related lipid transfer (START) domain containing 8
8.66601	8.66601	3.11537	up	FBXO32	Homo sapiens F-box protein 32 (FBXO32), transcript variant 1, mRNA [NM_058229]	F-box protein 32
10.3046	10.3046	3.36521	up	AKR1C3	Homo sapiens aldo-keto reductase family 1, member C3 (3-alpha hydroxysteroid dehydrogenase, type II) (AKR1C3), mRNA [NM_003739]	aldo-keto reductase family 1, member C3 (3-alpha hydroxysteroid dehydrogenase, type II)
5.54646	5.54646	2.47157	up	ALPK1	Homo sapiens alpha-kinase 1 (ALPK1), transcript variant 1, mRNA [NM_025144]	alpha-kinase 1
3.31357	3.31357	1.72838	up	CCNB2	Homo sapiens cDNA FLJ13342 fis, clone OVARC1001950. [AK023404]	cyclin B2
3.20548	3.20548	1.68054	up	GPRC5A	Homo sapiens G protein-coupled receptor, family C, group 5, member A (GPRC5A), mRNA [NM_003979]	G protein-coupled receptor, family C, group 5, member A
9.32992	9.32992	3.22186	up	GLIPR1	Homo sapiens GLI pathogenesis-related 1 (GLIPR1), mRNA [NM_006851]	GLI pathogenesis-related 1
4.35074	4.35074	2.12126	up	HCP5	Homo sapiens HLA complex P5 (HCP5), mRNA [NM_006674]	HLA complex P5
3.98785	3.98785	1.99561	up	KIAA1199	Homo sapiens KIAA1199 (KIAA1199), mRNA [NM_018689]	KIAA1199
3.77341	3.77341	1.91587	up
4.23247	4.23247	2.0815	up	TMOD1	Homo sapiens tropomodulin 1 (TMOD1), transcript variant 1, mRNA [NM_003275]	tropomodulin 1
3.20052	3.20052	1.6783	up	COL5A2	Homo sapiens collagen, type V, alpha 2 (COL5A2), mRNA [NM_000393]	collagen, type V, alpha 2
3.28907	3.28907	1.71768	up	PLCE1	Homo sapiens phospholipase C, epsilon 1 (PLCE1), transcript variant 1, mRNA [NM_016341]	phospholipase C, epsilon 1
7.64529	7.64529	2.93457	up	CA12	Homo sapiens carbonic anhydrase XII (CA12), transcript variant 1, mRNA [NM_001218]	carbonic anhydrase XII
3.72163	3.72163	1.89593	up	POPDC3	Homo sapiens popeye domain containing 3 (POPDC3), transcript variant 1, mRNA [NM_022361]	popeye domain containing 3
4.10349	4.10349	2.03685	up	EPB41L4A	Homo sapiens erythrocyte membrane protein band 4.1 like 4A (EPB41L4A), mRNA [NM_022140]	erythrocyte membrane protein band 4.1 like 4A
5.10768	5.10768	2.35267	up	AGBL1	Homo sapiens cDNA FLJ32310 fis, clone PROST2003102. [AK056872]	ATP/GTP binding protein-like 1
5.11895	5.11895	2.35585	up	LOC100507508	PREDICTED: Homo sapiens hypothetical protein LOC100507508 (LOC100507508), mRNA [XM_003118581]	hypothetical protein LOC100507508
5.03597	5.03597	2.33227	up	FAM69A	Homo sapiens family with sequence similarity 69, member A (FAM69A), mRNA [NM_001006605]	family with sequence similarity 69, member A

## Sheet: 72hrs FC 3
List of modified genes in HeLa cells induced by extracellular vesicles shed by T. cruzi after 72 hs.
FC (abs) ([72] vs [0])	FC ([72] vs [0])	Log FC ([72] vs [0])	Regulation ([72] vs [0])	GeneSymbol	Description	GeneName
3.12879	-3.12879	-1.6456	down	IGF1	Homo sapiens insulin-like growth factor 1 (somatomedin C) (IGF1), transcript variant 4, mRNA [NM_000618]	insulin-like growth factor 1 (somatomedin C)
3.47811	-3.47811	-1.7983	down	CRYAB	Homo sapiens crystallin, alpha B (CRYAB), mRNA [NM_001885]	crystallin, alpha B
3.09494	-3.09494	-1.62991	down
3.10654	-3.10654	-1.63531	down	HMOX1	Homo sapiens heme oxygenase (decycling) 1 (HMOX1), mRNA [NM_002133]	heme oxygenase (decycling) 1
7.77812	-7.77812	-2.95942	down	ID2	Homo sapiens inhibitor of DNA binding 2, dominant negative helix-loop-helix protein (ID2), mRNA [NM_002166]	inhibitor of DNA binding 2, dominant negative helix-loop-helix protein
8.19437	-8.19437	-3.03463	down	ID2	Homo sapiens inhibitor of DNA binding 2, dominant negative helix-loop-helix protein (ID2), mRNA [NM_002166]	inhibitor of DNA binding 2, dominant negative helix-loop-helix protein
3.46219	-3.46219	-1.79169	down	ACTA2	Homo sapiens actin, alpha 2, smooth muscle, aorta (ACTA2), transcript variant 2, mRNA [NM_001613]	actin, alpha 2, smooth muscle, aorta
3.57564	-3.57564	-1.8382	down	MYPN	Homo sapiens myopalladin (MYPN), mRNA [NM_032578]	myopalladin
3.97162	-3.97162	-1.98973	down	CD82	Homo sapiens CD82 molecule (CD82), transcript variant 1, mRNA [NM_002231]	CD82 molecule
3.00788	-3.00788	-1.58875	down	GPR56	Homo sapiens G protein-coupled receptor 56 (GPR56), transcript variant 3, mRNA [NM_201525]	G protein-coupled receptor 56
3.09056	-3.09056	-1.62787	down	TNNC1	Homo sapiens troponin C type 1 (slow) (TNNC1), mRNA [NM_003280]	troponin C type 1 (slow)
4.03926	-4.03926	-2.01409	down	C4BPB	Homo sapiens complement component 4 binding protein, beta (C4BPB), transcript variant 1, mRNA [NM_000716]	complement component 4 binding protein, beta
3.00869	-3.00869	-1.58914	down	ID3	Homo sapiens inhibitor of DNA binding 3, dominant negative helix-loop-helix protein (ID3), mRNA [NM_002167]	inhibitor of DNA binding 3, dominant negative helix-loop-helix protein
4.47303	-4.47303	-2.16125	down	ATOH8	Homo sapiens atonal homolog 8 (Drosophila) (ATOH8), mRNA [NM_032827]	atonal homolog 8 (Drosophila)
3.36395	-3.36395	-1.75015	down	GPR56	Homo sapiens G protein-coupled receptor 56 (GPR56), transcript variant 3, mRNA [NM_201525]	G protein-coupled receptor 56
10.0429	-10.0429	-3.32811	down	ACTC1	Homo sapiens actin, alpha, cardiac muscle 1 (ACTC1), mRNA [NM_005159]	actin, alpha, cardiac muscle 1
3.51953	-3.51953	-1.81538	down	CGNL1	Homo sapiens cingulin-like 1 (CGNL1), mRNA [NM_032866]	cingulin-like 1
4.22307	-4.22307	-2.07829	down	FAM19A2	Homo sapiens family with sequence similarity 19 (chemokine (C-C motif)-like), member A2 (FAM19A2), mRNA [NM_178539]	family with sequence similarity 19 (chemokine (C-C motif)-like), member A2
3.19185	-3.19185	-1.67439	down	ODF3L1	Homo sapiens outer dense fiber of sperm tails 3-like 1 (ODF3L1), mRNA [NM_175881]	outer dense fiber of sperm tails 3-like 1
3.99883	-3.99883	-1.99958	down	FMN1	Homo sapiens formin 1 (FMN1), mRNA [NM_001103184]	formin 1
4.87332	-4.87332	-2.28491	down		Q6BEA3_RAT (Q6BEA3) WDNM1 homolog, partial (33%) [THC2682885]
5.27103	-5.27103	-2.39808	down	LAMB3	Homo sapiens laminin, beta 3 (LAMB3), transcript variant 2, mRNA [NM_001017402]	laminin, beta 3
3.03335	-3.03335	-1.60091	down	PROC	Homo sapiens protein C (inactivator of coagulation factors Va and VIIIa) (PROC), mRNA [NM_000312]	protein C (inactivator of coagulation factors Va and VIIIa)
3.44638	-3.44638	-1.78508	down	CYP26A1	Homo sapiens cytochrome P450, family 26, subfamily A, polypeptide 1 (CYP26A1), transcript variant 2, mRNA [NM_057157]	cytochrome P450, family 26, subfamily A, polypeptide 1
5.16677	-5.16677	-2.36926	down	CLIC3	Homo sapiens chloride intracellular channel 3 (CLIC3), mRNA [NM_004669]	chloride intracellular channel 3
3.40993	-3.40993	-1.76974	down	HSPB7	Homo sapiens heat shock 27kDa protein family, member 7 (cardiovascular) (HSPB7), mRNA [NM_014424]	heat shock 27kDa protein family, member 7 (cardiovascular)
3.43299	-3.43299	-1.77946	down	GDAP1	Homo sapiens ganglioside-induced differentiation-associated protein 1 (GDAP1), transcript variant 1, mRNA [NM_018972]	ganglioside-induced differentiation-associated protein 1
3.06115	-3.06115	-1.61408	down	ANXA8L2	Homo sapiens annexin A8-like 2 (ANXA8L2), mRNA [NM_001630]	annexin A8-like 2
3.47962	-3.47962	-1.79893	down	SYTL5	Homo sapiens synaptotagmin-like 5 (SYTL5), transcript variant 2, mRNA [NM_001163335]	synaptotagmin-like 5
3.02187	3.02187	1.59544	up	CECR5-AS1	Homo sapiens CECR5 antisense RNA 1 (non-protein coding) (CECR5-AS1), transcript variant 2, non-coding RNA [NR_024482]	CECR5 antisense RNA 1 (non-protein coding)
3.01134	3.01134	1.5904	up	SLC16A6	Homo sapiens solute carrier family 16, member 6 (monocarboxylic acid transporter 7) (SLC16A6), transcript variant 2, mRNA [NM_004694]	solute carrier family 16, member 6 (monocarboxylic acid transporter 7)
3.20817	3.20817	1.68175	up	LOC100505894	Homo sapiens hypothetical LOC100505894 (LOC100505894), transcript variant 1, non-coding RNA [NR_039993]	hypothetical LOC100505894
4.07487	4.07487	2.02675	up	CCDC146	Homo sapiens coiled-coil domain containing 146 (CCDC146), mRNA [NM_020879]	coiled-coil domain containing 146
5.16219	5.16219	2.36798	up	CA9	Homo sapiens carbonic anhydrase IX (CA9), mRNA [NM_001216]	carbonic anhydrase IX
3.8375	3.8375	1.94017	up	CEACAM19	Homo sapiens carcinoembryonic antigen-related cell adhesion molecule 19 (CEACAM19), transcript variant 2, mRNA [NM_020219]	carcinoembryonic antigen-related cell adhesion molecule 19
3.29639	3.29639	1.72089	up	THSD4	Homo sapiens thrombospondin, type I, domain containing 4 (THSD4), mRNA [NM_024817]	thrombospondin, type I, domain containing 4
4.04643	4.04643	2.01665	up	ACSS2	Homo sapiens acyl-CoA synthetase short-chain family member 2 (ACSS2), transcript variant 1, mRNA [NM_018677]	acyl-CoA synthetase short-chain family member 2
4.31001	4.31001	2.10769	up	INPP4B	Homo sapiens inositol polyphosphate-4-phosphatase, type II, 105kDa (INPP4B), transcript variant 1, mRNA [NM_003866]	inositol polyphosphate-4-phosphatase, type II, 105kDa
3.07046	3.07046	1.61845	up	FLJ45244	Homo sapiens hypothetical locus FLJ45244 (FLJ45244), non-coding RNA [NR_015415]	hypothetical locus FLJ45244
3.93309	3.93309	1.97566	up
3.0902	3.0902	1.6277	up	CLDND2	Homo sapiens claudin domain containing 2 (CLDND2), mRNA [NM_152353]	claudin domain containing 2
5.42679	5.42679	2.4401	up	LAMP3	Homo sapiens lysosomal-associated membrane protein 3 (LAMP3), mRNA [NM_014398]	lysosomal-associated membrane protein 3
3.13679	3.13679	1.64929	up	FBN2	Homo sapiens partial mRNA for fibrillin 5. [X62009]	fibrillin 2
3.07127	3.07127	1.61884	up	DUSP6	Homo sapiens dual specificity phosphatase 6 (DUSP6), transcript variant 1, mRNA [NM_001946]	dual specificity phosphatase 6
3.83282	3.83282	1.93841	up	FAP	Homo sapiens fibroblast activation protein, alpha (FAP), mRNA [NM_004460]	fibroblast activation protein, alpha
3.17219	3.17219	1.66548	up
4.00256	4.00256	2.00092	up	AMY1C	Homo sapiens amylase, alpha 1C (salivary) (AMY1C), mRNA [NM_001008219]	amylase, alpha 1C (salivary)
3.47975	3.47975	1.79898	up		Human clone 23948 mRNA sequence. [U79293]
3.2584	3.2584	1.70417	up	FER1L4	Homo sapiens fer-1-like 4 (C. elegans) pseudogene (FER1L4), non-coding RNA [NR_024377]	fer-1-like 4 (C. elegans) pseudogene
